# Supplementary material for: Quantitative analysis of growth and diversification in venom data using database metrics
Source: Database (Oxford). 2026 May 30;2026:baag032. doi: 10.1093/database/baag032 (PMC13221835; doi:10.1093/database/baag032)
Supplement: baag032_Supplemental_Files [file baag032_supplemental_files.zip]

Archive with 7 entries (7 files):
- Kirchhoff_Senoner_Supplementary Data S2_MarTerAnnotation.txt
- Kirchhoff_Senoner_SupplementaryDataS1.xlsx
- SupplementaryFile_FigS1_DefinitionQueryTerms.png
- SupplementaryFile_FigS2_TaxaNewcomersOrders_alluvial.png
- SupplementaryFile_FigS3_protein_evidence_sankey.png
- SupplementaryFile_FigS4_FunctAnnotation.png
- SupplementaryFile_FigS5_SilhouetteAnalysis.png
