# Supplementary material for: Quantitative analysis of growth and diversification in venom data using database metrics
Source: Database (Oxford). 2026 May 30;2026:baag032. doi: 10.1093/database/baag032 (PMC13221835; doi:10.1093/database/baag032)
Supplement: baag032_Supplemental_Files [file baag032_supplemental_files.zip › Kirchhoff_Senoner_Supplementary Data S2_MarTerAnnotation.txt]

{
  "clear_orders": {
    "terrestrial": {
      "Anura": "Frogs and toads",
      "Araneae": "Spiders",
      "Architaenioglossa": "Apple snails and allies",
      "Chiroptera": "Bats",
      "Coleoptera": "Beetles",
      "Crassiclitellata": "Earthworms",
      "Diptera": "Flies",
      "Eulipotyphla": "Shrews, moles, and hedgehogs",
      "Hemiptera": "True bugs",
      "Hirudinida": "Leeches",
      "Hymenoptera": "Ants, bees, and wasps",
      "Ixodida": "Ticks",
      "Lepidoptera": "Butterflies and moths",
      "Monotremata": "Platypus and echidnas",
      "Nectiopoda": "Cave-dwelling crustaceans",
      "Rhabditida": "Roundworms",
      "Rhynchobdellida": "Freshwater leeches",
      "Scolopendromorpha": "Centipedes",
      "Scorpiones": "Scorpions",
      "Scutigeromorpha": "House centipedes",
      "Trombidiformes": "Mites",
      "Amiiformes": "Bowfin (freshwater fish)",
      "Semionotiformes": "Gar fish (freshwater fish)"
    },
    "marine": {
      "Actiniaria": "Sea anemones",
      "Aplysiida": "Sea hares",
      "Batrachoidiformes": "Toadfish",
      "Blenniiformes": "Blennies",
      "Carybdeida": "Box jellyfish",
      "Chirodropida": "Box jellyfish",
      "Clionaida": "Boring sponges",
      "Euphausiacea": "Krill",
      "Littorinimorpha": "Conchs and allies",
      "Myliobatiformes": "Stingrays",
      "Neogastropoda": "Predatory sea snails",
      "Perciformes": "Perch-like fish",
      "Phyllodocida": "Ragworms and scale worms",
      "Pleuronectiformes": "Flatfish",
      "Rhizostomeae": "True jellyfish",
      "Scleractinia": "Stony corals",
      "Semaeostomeae": "Jellyfish",
      "Sepiida": "Cuttlefish",
      "Suberitida": "Demosponges",
      "Valvatida": "Starfish",
      "Xiphosura": "Horseshoe crabs",
      "Zoantharia": "Colonial anemones"
    }
  },

  "ambiguous_orders": {
    "Anthoathecata": {
      "terrestrial": {
        "Hydra": "Freshwater hydras"
      }
    },

    "Heteronemertea": {
      "terrestrial": {
        "Riseriellus": "Terrestrial ribbon worms"
      },
      "marine": {
        "Cerebratulus": "Marine ribbon worms",
        "Lineus": "Marine ribbon worms",
        "Parborlasia": "Marine ribbon worms",
        "Ramphogordius": "Marine ribbon worms"
      }
    },

    "Salmoniformes": {
      "terrestrial": {
        "Oncorhynchus": "Pacific salmon (anadromous/freshwater)"
      }
    },

    "Testudines": {
      "terrestrial": {
        "Trachemys": "Slider turtles (freshwater)"
      }
    },

    "Squamata": {
      "terrestrial": {
        "Acanthophis": "Death adders",
        "Agkistrodon": "Copperheads and cottonmouths",
        "Aspidelaps": "Shield-nosed cobras",
        "Atheris": "Bush vipers",
        "Atractaspis": "Stiletto snakes",
        "Austrelaps": "Copperhead snakes",
        "Azemiops": "Fea's viper",
        "Bitis": "Puff adders",
        "Boiga": "Cat snakes",
        "Borikenophis": "Puerto Rican racer",
        "Bothriechis": "Palm-pitvipers",
        "Bothrocophias": "Andean lancehead",
        "Bothrops": "Lancehead vipers",
        "Bungarus": "Kraits",
        "Calloselasma": "Malayan pit viper",
        "Calliophis": "Oriental coral snakes",
        "Caribicus": "Haitian giant galliwasp",
        "Causus": "Night adders",
        "Cerastes": "Horned vipers",
        "Cerrophidion": "Montane pitvipers",
        "Coelognathus": "Rat snakes",
        "Craspedocephalus": "Asian pit vipers",
        "Crotalus": "Rattlesnakes",
        "Cryptophis": "Small-eyed snakes",
        "Daboia": "Russell's viper",
        "Deinagkistrodon": "Hundred-pace vipers",
        "Demansia": "Whip snakes",
        "Dendroaspis": "Mambas",
        "Dispholidus": "Boomslang",
        "Drysdalia": "Australian snakes",
        "Echis": "Saw-scaled vipers",
        "Eristicophis": "McMahon's viper",
        "Erythrolamprus": "False coral snakes",
        "Gloydius": "Asian pit vipers",
        "Helicops": "Freshwater snakes",
        "Heloderma": "Gila monsters",
        "Hemachatus": "Rinkhals",
        "Hoplocephalus": "Broad-headed snakes",
        "Lachesis": "Bushmasters",
        "Lamprophiidae": "African snakes",
        "Leioheterodon": "Malagasy hognose snakes",
        "Macrovipera": "Levantine vipers",
        "Metlapilcoatlus": "Montane pitvipers",
        "Micropechis": "Small-eyed snakes",
        "Micrurus": "Coral snakes",
        "Naja": "Cobras",
        "Notechis": "Tiger snakes",
        "Ophiophagus": "King cobras",
        "Ophryacus": "Mexican horned pitvipers",
        "Ovophis": "Mountain pit vipers",
        "Oxybelis": "Vine snakes",
        "Oxyuranus": "Taipans",
        "Philodryas": "Green racers",
        "Pogona": "Eastern bearded dragon",
        "Porthidium": "Hognose pitvipers",
        "Proatheris": "Lowland viper",
        "Protobothrops": "Asian pit vipers",
        "Psammophis": "Sand snakes",
        "Pseudechis": "Black snakes",
        "Pseudocerastes": "False horned vipers",
        "Pseudonaja": "Brown snakes",
        "Rhabdophis": "Keelback snakes",
        "Sistrurus": "Pygmy rattlesnakes",
        "Spilotes": "Rat snakes",
        "Telescopus": "Cat snakes",
        "Thrasops": "Black tree snakes",
        "Trimorphodon": "Lyre snakes",
        "Trimeresurus": "Asian pit vipers",
        "Tropidechis": "Rough-scaled snakes",
        "Tropidolaemus": "Temple vipers",
        "Varanus": "Monitor lizards",
        "Vipera": "True vipers",
        "Walterinnesia": "Black desert cobras",
        "Pseudoferania": "Mud snakes (freshwater/semi-aquatic)"
      },
      "marine": {
        "Aipysurus": "Olive sea snakes",
        "Cerberus": "Dog-faced water snakes (estuarine)",
        "Hydrophis": "Sea snakes",
        "Laticauda": "Sea kraits"
      }
    }
  }
}
