# Supplementary material for: Quantitative analysis of growth and diversification in venom data using database metrics
Source: Database (Oxford). 2026 May 30;2026:baag032. doi: 10.1093/database/baag032 (PMC13221835; doi:10.1093/database/baag032)
Supplement: baag032_Supplemental_Files [file baag032_supplemental_files.zip › Kirchhoff_Senoner_SupplementaryDataS1.xlsx]

## Sheet: ToxProt_v200501
Entry	Organism (ID)	Phylum	Class	Order	Family	Genus	Species	Species w/ subspecies	Protein families	Length	Fragment	Toxic dose	Source Tissue	PTM Keywords	PTM Summary	Gene Ontology (GO)	Gene Ontology (molecular function)	Gene Ontology (biological process)	Gene Ontology (cellular component)	Protein existence	ToxProt definition	Habitat	Habitat_Detailed
P84001	280265	Arthropoda	Arachnida	Araneae	Ctenidae	Ancylometes	Ancylometes sp. MR-2004	Ancylometes sp. MR-2004	N/A	50	fragment	N/A	Venom	N/A	N/A	N/A	N/A	N/A	N/A	N/A	both	terrestrial	terrestrial
P84027	280265	Arthropoda	Arachnida	Araneae	Ctenidae	Ancylometes	Ancylometes sp. MR-2004	Ancylometes sp. MR-2004	Omega-agatoxin family	37	fragment	N/A	Venom	N/A	N/A	N/A	N/A	N/A	N/A	N/A	both	terrestrial	terrestrial
P84028	280265	Arthropoda	Arachnida	Araneae	Ctenidae	Ancylometes	Ancylometes sp. MR-2004	Ancylometes sp. MR-2004	Spider toxin Tx2 family	47	N/A	N/A	Venom	N/A	N/A	N/A	N/A	N/A	N/A	N/A	both	terrestrial	terrestrial
Q92035	8613	Chordata	Lepidosauria	Squamata	Elapidae	Bungarus	Bungarus fasciatus	Bungarus fasciatus	Type-B carboxylesterase/lipase family	606	N/A	N/A	Liver; Muscle; Venom; Venom gland	Glycoprotein	Disulfide bond:4; Glycosylation:4	N/A	N/A	N/A	N/A	N/A	venom_tissue	terrestrial	terrestrial
P58608	184613	Arthropoda	Insecta	Hemiptera	Reduviidae	Agriosphodrus	Agriosphodrus dohrni	Agriosphodrus dohrni	N/A	35	N/A	N/A	Saliva	N/A	Disulfide bond:3	N/A	N/A	N/A	N/A	N/A	both	terrestrial	terrestrial
P15228	34649	Arthropoda	Arachnida	Scorpiones	Buthidae	Olivierus	Olivierus martensii	Olivierus martensii	Alpha/beta-scorpion toxin family	85	N/A	N/A	Venom; Venom gland	Amidation	Disulfide bond:4; Amidation:1	GO:0009405 (pathogenesis); GO:0005576 (extracellular region); GO:0019871 (sodium channel inhibitor activity)	GO:0019871 (sodium channel inhibitor activity)	GO:0009405 (pathogenesis)	GO:0005576 (extracellular region)	N/A	both	terrestrial	terrestrial
Q86M31	34649	Arthropoda	Arachnida	Scorpiones	Buthidae	Olivierus	Olivierus martensii	Olivierus martensii	Alpha/beta-scorpion toxin family	85	N/A	N/A	Venom	Amidation	Disulfide bond:4; Amidation:1	N/A	N/A	N/A	N/A	N/A	both	terrestrial	terrestrial
P69943	48400	Cnidaria	Anthozoa	Actiniaria	Actiniidae	Anemonia	Anemonia erythraea	Anemonia erythraea	Sea anemone sodium channel inhibitory toxin family	47	N/A	LD(50) is 2.2 ug/kg to crabs.	Cnidoblast	N/A	Disulfide bond:3	N/A	N/A	N/A	N/A	N/A	kw_toxin	marine	marine
P69944	48400	Cnidaria	Anthozoa	Actiniaria	Actiniidae	Anemonia	Anemonia erythraea	Anemonia erythraea	N/A	59	N/A	LD(50) is 0.53 ug/kg to crabs.	Cnidoblast	N/A	N/A	N/A	N/A	N/A	N/A	N/A	kw_toxin	marine	marine
P69945	48400	Cnidaria	Anthozoa	Actiniaria	Actiniidae	Anemonia	Anemonia erythraea	Anemonia erythraea	N/A	59	N/A	LD(50) is 0.28 ug/kg to crabs.	Cnidoblast	N/A	N/A	N/A	N/A	N/A	N/A	N/A	kw_toxin	marine	marine
P61408	29015	Arthropoda	Arachnida	Araneae	Theraphosidae	Grammostola	Grammostola rosea	Grammostola rosea	Spider potassium channel inhibitory toxin family	29	N/A	N/A	Venom	Amidation	Disulfide bond:3; Amidation:1	N/A	N/A	N/A	N/A	N/A	both	terrestrial	terrestrial
P61409	29015	Arthropoda	Arachnida	Araneae	Theraphosidae	Grammostola	Grammostola rosea	Grammostola rosea	Spider potassium channel inhibitory toxin family	31	N/A	N/A	Venom	N/A	Disulfide bond:3	N/A	N/A	N/A	N/A	N/A	both	terrestrial	terrestrial
P01500	7460	Arthropoda	Insecta	Hymenoptera	Apidae	Apis	Apis mellifera	Apis mellifera	N/A	46	N/A	N/A	Venom; Venom gland	Amidation	Disulfide bond:2; Amidation:1	N/A	N/A	N/A	N/A	N/A	both	terrestrial	terrestrial
P61541	6110	Cnidaria	Anthozoa	Actiniaria	Actiniidae	Anthopleura	Anthopleura elegantissima	Anthopleura elegantissima	Sea anemone BDS toxin family	42	N/A	N/A	N/A	N/A	Disulfide bond:3	N/A	N/A	N/A	N/A	N/A	kw_toxin	marine	marine
P61542	6110	Cnidaria	Anthozoa	Actiniaria	Actiniidae	Anthopleura	Anthopleura elegantissima	Anthopleura elegantissima	Sea anemone BDS toxin family	42	N/A	N/A	N/A	N/A	Disulfide bond:3	N/A	N/A	N/A	N/A	N/A	kw_toxin	marine	marine
P83451	58720	Arthropoda	Insecta	Hymenoptera	Braconidae	Asobara	Asobara tabida	Asobara tabida	Asparaginase 2 family	40	N/A	N/A	Venom	Glycoprotein	N/A	N/A	N/A	N/A	N/A	N/A	venom_tissue	terrestrial	terrestrial
P83512	8722	Chordata	Lepidosauria	Squamata	Viperidae	Bothrops	Bothrops asper	Bothrops asper	Peptidase M12B family	203	N/A	N/A	Venom	Pyrrolidone carboxylic acid	Disulfide bond:3; Pyrrolidone carboxylic acid:1	N/A	N/A	N/A	N/A	N/A	both	terrestrial	terrestrial
P84035	8722	Chordata	Lepidosauria	Squamata	Viperidae	Bothrops	Bothrops asper	Bothrops asper	Peptidase M12B family	63	N/A	N/A	Venom gland	N/A	N/A	N/A	N/A	N/A	N/A	N/A	both	terrestrial	terrestrial
P83346	92438	Chordata	Lepidosauria	Squamata	Elapidae	Bungarus	Bungarus candidus	Bungarus candidus	Snake toxin family	65	N/A	N/A	Venom	N/A	Disulfide bond:4	N/A	N/A	N/A	N/A	N/A	both	terrestrial	terrestrial
P59891	244728	Arthropoda	Arachnida	Scorpiones	Buthidae	Babycurus	Babycurus centrurimorphus	Babycurus centrurimorphus	Alpha/beta-scorpion toxin family	30	fragment	N/A	Venom	N/A	N/A	N/A	N/A	N/A	N/A	N/A	both	terrestrial	terrestrial
P11494	6108	Cnidaria	Anthozoa	Actiniaria	Actiniidae	Anemonia	Anemonia sulcata	Anemonia sulcata	Sea anemone BDS toxin family	43	N/A	N/A	N/A	N/A	Disulfide bond:3	N/A	N/A	N/A	N/A	N/A	kw_toxin	marine	marine
P59084	6108	Cnidaria	Anthozoa	Actiniaria	Actiniidae	Anemonia	Anemonia sulcata	Anemonia sulcata	Sea anemone BDS toxin family	43	N/A	N/A	N/A	N/A	Disulfide bond:3	N/A	N/A	N/A	N/A	N/A	kw_toxin	marine	marine
P58752	170972	Arthropoda	Arachnida	Scorpiones	Buthidae	Parabuthus	Parabuthus transvaalicus	Parabuthus transvaalicus	Alpha/beta-scorpion toxin family	58	N/A	N/A	Venom	N/A	Disulfide bond:3	N/A	N/A	N/A	N/A	N/A	both	terrestrial	terrestrial
Q9DGI0	8724	Chordata	Lepidosauria	Squamata	Viperidae	Bothrops	Bothrops jararaca	Bothrops jararaca	Fetuin family	341	N/A	N/A	Liver	Glycoprotein	Disulfide bond:6; Glycosylation:4	GO:0045861 (negative regulation of proteolysis and pept...); GO:0008191 (metalloendopeptidase inhibitor activity)	GO:0008191 (metalloendopeptidase inhibitor activity)	GO:0045861 (negative regulation of proteolysis and pept...)	N/A	N/A	venom_tissue	terrestrial	terrestrial
P10521	28643	Arthropoda	Insecta	Hymenoptera	Apidae	Bombus	Bombus pensylvanicus	Bombus pensylvanicus	MCD family	17	N/A	N/A	Venom	Amidation	Amidation:1	N/A	N/A	N/A	N/A	N/A	venom_tissue	terrestrial	terrestrial
P07493	28643	Arthropoda	Insecta	Hymenoptera	Apidae	Bombus	Bombus pensylvanicus	Bombus pensylvanicus	MCD family	17	N/A	N/A	Venom	Amidation	Amidation:1	N/A	N/A	N/A	N/A	N/A	venom_tissue	terrestrial	terrestrial
P07494	28643	Arthropoda	Insecta	Hymenoptera	Apidae	Bombus	Bombus pensylvanicus	Bombus pensylvanicus	MCD family	17	N/A	N/A	Venom	Amidation	Amidation:1	N/A	N/A	N/A	N/A	N/A	venom_tissue	terrestrial	terrestrial
P07495	28643	Arthropoda	Insecta	Hymenoptera	Apidae	Bombus	Bombus pensylvanicus	Bombus pensylvanicus	MCD family	17	N/A	N/A	Venom	Amidation	Amidation:1	N/A	N/A	N/A	N/A	N/A	venom_tissue	terrestrial	terrestrial
P07496	28643	Arthropoda	Insecta	Hymenoptera	Apidae	Bombus	Bombus pensylvanicus	Bombus pensylvanicus	MCD family	17	N/A	N/A	Venom	Amidation	Amidation:1	N/A	N/A	N/A	N/A	N/A	venom_tissue	terrestrial	terrestrial
P58803	35631	Mollusca	Gastropoda	Neogastropoda	Conidae	Conus	Conus imperialis	Conus imperialis	N/A	7	N/A	N/A	Venom	Amidation; Bromination; Pyrrolidone carboxylic acid	Amidation:1; Bromination:1; Disulfide bond:1; Pyrrolidone carboxylic acid:1	N/A	N/A	N/A	N/A	N/A	venom_tissue	marine	marine
P59866	42519	Arthropoda	Arachnida	Scorpiones	Buthidae	Hottentotta	Hottentotta tamulus	Hottentotta tamulus	N/A	34	N/A	N/A	Venom	N/A	N/A	N/A	N/A	N/A	N/A	N/A	venom_tissue	terrestrial	terrestrial
P59887	42519	Arthropoda	Arachnida	Scorpiones	Buthidae	Hottentotta	Hottentotta tamulus	Hottentotta tamulus	Short scorpion toxin family	36	N/A	N/A	Venom	N/A	Disulfide bond:4	N/A	N/A	N/A	N/A	N/A	both	terrestrial	terrestrial
P59886	42519	Arthropoda	Arachnida	Scorpiones	Buthidae	Hottentotta	Hottentotta tamulus	Hottentotta tamulus	Short scorpion toxin family	38	N/A	N/A	Venom	N/A	Disulfide bond:3	N/A	N/A	N/A	N/A	N/A	both	terrestrial	terrestrial
P80163	61304	Chordata	Lepidosauria	Squamata	Lamprophiidae	Atractaspis	Atractaspis bibronii	Atractaspis bibronii	Endothelin/sarafotoxin family	21	N/A	N/A	Venom	N/A	Disulfide bond:2	N/A	N/A	N/A	N/A	N/A	kw_toxin	terrestrial	terrestrial
P81782	92438	Chordata	Lepidosauria	Squamata	Elapidae	Bungarus	Bungarus candidus	Bungarus candidus	Snake toxin family	63	N/A	N/A	Venom	N/A	Disulfide bond:5	N/A	N/A	N/A	N/A	N/A	both	terrestrial	terrestrial
P83661	246266	Arthropoda	Insecta	Hymenoptera	Pompilidae	Cyphononyx	Cyphononyx dorsalis	Cyphononyx dorsalis	N/A	8	N/A	N/A	Venom	N/A	N/A	GO:0005615 (extracellular space)	N/A	N/A	GO:0005615 (extracellular space)	N/A	venom_tissue	terrestrial	terrestrial
P83660	246266	Arthropoda	Insecta	Hymenoptera	Pompilidae	Cyphononyx	Cyphononyx dorsalis	Cyphononyx dorsalis	N/A	16	N/A	N/A	Venom	N/A	N/A	GO:0009405 (pathogenesis); GO:0005615 (extracellular space)	N/A	GO:0009405 (pathogenesis)	GO:0005615 (extracellular space)	N/A	both	terrestrial	terrestrial
P81783	92438	Chordata	Lepidosauria	Squamata	Elapidae	Bungarus	Bungarus candidus	Bungarus candidus	Snake toxin family	87	N/A	N/A	Venom; Venom gland	N/A	Disulfide bond:5	N/A	N/A	N/A	N/A	N/A	both	terrestrial	terrestrial
P60976	269418	Arthropoda	Arachnida	Araneae	Nemesiidae	Calisoga	Calisoga sp. US5688764	Calisoga sp. US5688764	N/A	80	N/A	PD(50) is 2.37 +/- 0.12 mg/kg by injection into the abdomen of larvae of H.virescens.	Venom; Venom gland	N/A	N/A	N/A	N/A	N/A	N/A	N/A	kw_toxin	terrestrial	terrestrial
P60977	269418	Arthropoda	Arachnida	Araneae	Nemesiidae	Calisoga	Calisoga sp. US5688764	Calisoga sp. US5688764	N/A	39	N/A	PD(50) is 3.70 +/- 0.19 mg/kg by injection into the abdomen of larvae of H.virescens.	Venom; Venom gland	N/A	N/A	N/A	N/A	N/A	N/A	N/A	kw_toxin	terrestrial	terrestrial
P60978	269418	Arthropoda	Arachnida	Araneae	Nemesiidae	Calisoga	Calisoga sp. US5688764	Calisoga sp. US5688764	N/A	39	N/A	N/A	Venom; Venom gland	N/A	N/A	N/A	N/A	N/A	N/A	N/A	kw_toxin	terrestrial	terrestrial
P28878	6493	Mollusca	Gastropoda	Neogastropoda	Conidae	Conus	Conus striatus	Conus striatus	Conotoxin A-superfamily	13	N/A	N/A	Venom	Amidation	Disulfide bond:2; Amidation:1	N/A	N/A	N/A	N/A	N/A	both	marine	marine
P14613	8649	Chordata	Lepidosauria	Squamata	Elapidae	Naja	Naja kaouthia	Naja kaouthia	Snake toxin family	62	N/A	N/A	Venom	N/A	Disulfide bond:4	N/A	N/A	N/A	N/A	N/A	both	terrestrial	terrestrial
P82849	8649	Chordata	Lepidosauria	Squamata	Elapidae	Naja	Naja kaouthia	Naja kaouthia	Snake toxin family	62	N/A	N/A	Venom	N/A	Disulfide bond:4	N/A	N/A	N/A	N/A	N/A	both	terrestrial	terrestrial
Q91132	8649	Chordata	Lepidosauria	Squamata	Elapidae	Naja	Naja kaouthia	Naja kaouthia	Contains 1 anaphylatoxin-like domain	1642	N/A	N/A	Venom gland	Glycoprotein; Thioester bond	Disulfide bond:13; Glycosylation:4; Cross-link:1	N/A	N/A	N/A	N/A	N/A	venom_tissue	terrestrial	terrestrial
Q01833	35670	Chordata	Lepidosauria	Squamata	Elapidae	Naja	Naja naja	Naja naja	Contains 1 anaphylatoxin-like domain	1651	N/A	N/A	Liver	Thioester bond	Disulfide bond:13; Cross-link:1	N/A	N/A	N/A	N/A	N/A	venom_tissue	terrestrial	terrestrial
Q9TWL9	6492	Mollusca	Gastropoda	Neogastropoda	Conidae	Conus	Conus magus	Conus magus	Phospholipase A2 family	77	N/A	N/A	Venom	Pyrrolidone carboxylic acid	Pyrrolidone carboxylic acid:1	N/A	N/A	N/A	N/A	N/A	both	marine	marine
Q9TWL8	6492	Mollusca	Gastropoda	Neogastropoda	Conidae	Conus	Conus magus	Conus magus	N/A	42	N/A	N/A	Venom	N/A	N/A	N/A	N/A	N/A	N/A	N/A	both	marine	marine
Q9XYR5	6491	Mollusca	Gastropoda	Neogastropoda	Conidae	Conus	Conus geographus	Conus geographus	N/A	76	N/A	N/A	Venom	Glycoprotein; Pyrrolidone carboxylic acid	Glycosylation:1; Pyrrolidone carboxylic acid:1	N/A	N/A	N/A	N/A	N/A	both	marine	marine
P05487	6493	Mollusca	Gastropoda	Neogastropoda	Conidae	Conus	Conus striatus	Conus striatus	Vasopressin/oxytocin family	9	N/A	N/A	N/A	Amidation	Amidation:1; Disulfide bond:1	N/A	N/A	N/A	N/A	N/A	venom_tissue	marine	marine
P58784	41690	Mollusca	Gastropoda	Neogastropoda	Conidae	Conus	Conus purpurascens	Conus purpurascens	Contryphan family	63	N/A	N/A	Venom duct	Amidation; D-amino acid; Hydroxylation	Amidation:1; D-amino acid:1; Disulfide bond:1; Hydroxylation:1	N/A	N/A	N/A	N/A	N/A	both	marine	marine
Q9NDA7	6494	Mollusca	Gastropoda	Neogastropoda	Conidae	Conus	Conus textile	Conus textile	Contryphan family	63	N/A	N/A	Venom duct	Amidation; D-amino acid; Hydroxylation	Amidation:1; D-amino acid:1; Hydroxylation:1	N/A	N/A	N/A	N/A	N/A	both	marine	marine
P58785	41690	Mollusca	Gastropoda	Neogastropoda	Conidae	Conus	Conus purpurascens	Conus purpurascens	Contryphan family	8	N/A	N/A	Venom	D-amino acid	D-amino acid:1; Disulfide bond:1	N/A	N/A	N/A	N/A	N/A	both	marine	marine
Q9NDA5	6494	Mollusca	Gastropoda	Neogastropoda	Conidae	Conus	Conus textile	Conus textile	Contryphan family	63	N/A	N/A	Venom duct	Amidation; D-amino acid; Hydroxylation	Amidation:1; D-amino acid:1; Hydroxylation:1	N/A	N/A	N/A	N/A	N/A	both	marine	marine
Q9NDA6	6494	Mollusca	Gastropoda	Neogastropoda	Conidae	Conus	Conus textile	Conus textile	Contryphan family	63	N/A	N/A	Venom duct	Amidation; D-amino acid	Amidation:1; D-amino acid:1	N/A	N/A	N/A	N/A	N/A	both	marine	marine
P62903	42752	Mollusca	Gastropoda	Neogastropoda	Conidae	Conus	Conus marmoreus	Conus marmoreus	Contryphan family	63	N/A	N/A	Venom; Venom duct	Amidation; D-amino acid; Gamma-carboxyglutamic acid	Gamma-carboxyglutamic acid:2; Amidation:1; D-amino acid:1; Disulfide bond:1	N/A	N/A	N/A	N/A	N/A	both	marine	marine
P58786	61198	Mollusca	Gastropoda	Neogastropoda	Conidae	Conus	Conus radiatus	Conus radiatus	Contryphan family	63	N/A	N/A	Venom; Venom duct	Amidation; Bromination; D-amino acid; Hydroxylation	Amidation:1; Bromination:1; D-amino acid:1; Disulfide bond:1; Hydroxylation:1	N/A	N/A	N/A	N/A	N/A	both	marine	marine
P58787	89452	Mollusca	Gastropoda	Neogastropoda	Conidae	Conus	Conus stercusmuscarum	Conus stercusmuscarum	Contryphan family	63	N/A	N/A	Venom; Venom duct	Amidation; D-amino acid; Hydroxylation	Amidation:1; D-amino acid:1; Disulfide bond:1; Hydroxylation:1	N/A	N/A	N/A	N/A	N/A	both	marine	marine
P83047	117992	Mollusca	Gastropoda	Neogastropoda	Conidae	Conus	Conus ventricosus	Conus ventricosus	Contryphan family	9	N/A	N/A	Venom	Amidation; D-amino acid	Amidation:1; D-amino acid:1; Disulfide bond:1	N/A	N/A	N/A	N/A	N/A	both	marine	marine
P17237	7495	Arthropoda	Insecta	Hymenoptera	Vespidae	Icaria	Icaria sp.	Icaria sp.	MCD family	13	N/A	N/A	Venom	Amidation	Amidation:1	N/A	N/A	N/A	N/A	N/A	venom_tissue	terrestrial	terrestrial
P17233	7449	Arthropoda	Insecta	Hymenoptera	Vespidae	Vespa	Vespa analis	Vespa analis	MCD family	13	N/A	N/A	Venom	Amidation	Amidation:1	N/A	N/A	N/A	N/A	N/A	venom_tissue	terrestrial	terrestrial
P01518	7445	Arthropoda	Insecta	Hymenoptera	Vespidae	Vespa	Vespa crabro	Vespa crabro	MCD family	13	N/A	N/A	Venom	Amidation	Amidation:1	N/A	N/A	N/A	N/A	N/A	venom_tissue	terrestrial	terrestrial
P17235	7452	Arthropoda	Insecta	Hymenoptera	Vespidae	Vespula	Vespula lewisii	Vespula lewisii	MCD family	13	N/A	N/A	Venom	Amidation	Amidation:1	N/A	N/A	N/A	N/A	N/A	venom_tissue	terrestrial	terrestrial
P17232	7446	Arthropoda	Insecta	Hymenoptera	Vespidae	Vespa	Vespa mandarinia	Vespa mandarinia	MCD family	13	N/A	N/A	Venom	Amidation	Amidation:1	N/A	N/A	N/A	N/A	N/A	venom_tissue	terrestrial	terrestrial
P17236	7447	Arthropoda	Insecta	Hymenoptera	Vespidae	Vespa	Vespa orientalis	Vespa orientalis	MCD family	14	N/A	N/A	Venom	Amidation	Amidation:1	N/A	N/A	N/A	N/A	N/A	venom_tissue	terrestrial	terrestrial
P17231	7450	Arthropoda	Insecta	Hymenoptera	Vespidae	Vespa	Vespa tropica	Vespa tropica	MCD family	13	N/A	N/A	Venom	Amidation	Amidation:1	N/A	N/A	N/A	N/A	N/A	venom_tissue	terrestrial	terrestrial
P17234	7448	Arthropoda	Insecta	Hymenoptera	Vespidae	Vespa	Vespa simillima	Vespa simillima xanthoptera	MCD family	13	N/A	N/A	Venom	Amidation	Amidation:1	N/A	N/A	N/A	N/A	N/A	venom_tissue	terrestrial	terrestrial
P81991	29156	Chordata	Lepidosauria	Squamata	Elapidae	Austrelaps	Austrelaps superbus	Austrelaps superbus	CRISP family	46	fragment	N/A	Venom	N/A	N/A	N/A	N/A	N/A	N/A	N/A	both	terrestrial	terrestrial
Q8UW25	8781	Chordata	Lepidosauria	Squamata	Elapidae	Hydrophis	Hydrophis hardwickii	Hydrophis hardwickii	CRISP family	238	N/A	N/A	Venom gland	N/A	N/A	N/A	N/A	N/A	N/A	N/A	both	marine	marine
Q7T1K6	8656	Chordata	Lepidosauria	Squamata	Elapidae	Naja	Naja atra	Naja atra	CRISP family	239	N/A	N/A	Venom	N/A	N/A	N/A	N/A	N/A	N/A	N/A	both	terrestrial	terrestrial
P81992	29156	Chordata	Lepidosauria	Squamata	Elapidae	Austrelaps	Austrelaps superbus	Austrelaps superbus	CRISP family	28	fragment	N/A	Venom	N/A	N/A	N/A	N/A	N/A	N/A	N/A	both	terrestrial	terrestrial
Q8UW11	8781	Chordata	Lepidosauria	Squamata	Elapidae	Hydrophis	Hydrophis hardwickii	Hydrophis hardwickii	CRISP family	238	N/A	N/A	Venom gland	N/A	Disulfide bond:3	N/A	N/A	N/A	N/A	N/A	both	marine	marine
Q7ZZN8	8656	Chordata	Lepidosauria	Squamata	Elapidae	Naja	Naja atra	Naja atra	CRISP family	238	N/A	N/A	Venom	N/A	N/A	N/A	N/A	N/A	N/A	N/A	both	terrestrial	terrestrial
Q8JI40	242054	Chordata	Lepidosauria	Squamata	Viperidae	Gloydius	Gloydius blomhoffii	Gloydius blomhoffii	CRISP family	240	N/A	N/A	Venom; Venom gland	N/A	N/A	N/A	N/A	N/A	N/A	N/A	both	terrestrial	terrestrial
Q7ZTA0	8716	Chordata	Lepidosauria	Squamata	Viperidae	Agkistrodon	Agkistrodon piscivorus	Agkistrodon piscivorus piscivorus	CRISP family	240	N/A	N/A	Venom gland	N/A	N/A	N/A	N/A	N/A	N/A	N/A	both	terrestrial	terrestrial
P81990	8607	Chordata	Lepidosauria	Squamata	Elapidae	Aspidelaps	Aspidelaps scutatus	Aspidelaps scutatus	CRISP family	30	fragment	N/A	Venom	N/A	N/A	N/A	N/A	N/A	N/A	N/A	both	terrestrial	terrestrial
P81993	92438	Chordata	Lepidosauria	Squamata	Elapidae	Bungarus	Bungarus candidus	Bungarus candidus	CRISP family	67	fragment	N/A	Venom	N/A	N/A	N/A	N/A	N/A	N/A	N/A	both	terrestrial	terrestrial
Q7ZT99	8730	Chordata	Lepidosauria	Squamata	Viperidae	Crotalus	Crotalus atrox	Crotalus atrox	CRISP family	240	N/A	N/A	Venom gland	N/A	N/A	N/A	N/A	N/A	N/A	N/A	both	terrestrial	terrestrial
Q8JI38	8631	Chordata	Lepidosauria	Squamata	Elapidae	Laticauda	Laticauda semifasciata	Laticauda semifasciata	CRISP family	238	N/A	N/A	Venom gland	N/A	N/A	N/A	N/A	N/A	N/A	N/A	both	marine	marine
Q7ZT98	8665	Chordata	Lepidosauria	Squamata	Elapidae	Ophiophagus	Ophiophagus hannah	Ophiophagus hannah	CRISP family	239	N/A	N/A	Venom gland	N/A	N/A	N/A	N/A	N/A	N/A	N/A	both	terrestrial	terrestrial
Q8AVA4	8670	Chordata	Lepidosauria	Squamata	Elapidae	Pseudechis	Pseudechis australis	Pseudechis australis	CRISP family	238	N/A	N/A	Venom; Venom gland	N/A	N/A	N/A	N/A	N/A	N/A	N/A	both	terrestrial	terrestrial
Q8AVA3	8671	Chordata	Lepidosauria	Squamata	Elapidae	Pseudechis	Pseudechis porphyriacus	Pseudechis porphyriacus	CRISP family	238	N/A	N/A	Venom; Venom gland	N/A	N/A	N/A	N/A	N/A	N/A	N/A	both	terrestrial	terrestrial
Q8JGT9	193080	Chordata	Lepidosauria	Squamata	Colubridae	Rhabdophis	Rhabdophis tigrinus	Rhabdophis tigrinus tigrinus	CRISP family	237	N/A	N/A	Venom; Venom gland	N/A	N/A	N/A	N/A	N/A	N/A	N/A	both	terrestrial	terrestrial
Q8JI39	88087	Chordata	Lepidosauria	Squamata	Viperidae	Protobothrops	Protobothrops flavoviridis	Protobothrops flavoviridis	CRISP family	240	N/A	N/A	Venom gland	N/A	N/A	N/A	N/A	N/A	N/A	N/A	both	terrestrial	terrestrial
Q7ZZN9	135726	Chordata	Lepidosauria	Squamata	Viperidae	Protobothrops	Protobothrops jerdonii	Protobothrops jerdonii	CRISP family	240	N/A	N/A	Venom; Venom gland	N/A	N/A	N/A	N/A	N/A	N/A	N/A	both	terrestrial	terrestrial
P79845	103944	Chordata	Lepidosauria	Squamata	Viperidae	Protobothrops	Protobothrops mucrosquamatus	Protobothrops mucrosquamatus	CRISP family	240	N/A	N/A	Venom gland	N/A	N/A	N/A	N/A	N/A	N/A	N/A	both	terrestrial	terrestrial
P81995	101163	Chordata	Lepidosauria	Squamata	Viperidae	Trimeresurus	Trimeresurus purpureomaculatus	Trimeresurus purpureomaculatus	CRISP family	33	fragment	N/A	Venom	N/A	N/A	N/A	N/A	N/A	N/A	N/A	both	terrestrial	terrestrial
P60623	39682	Chordata	Lepidosauria	Squamata	Viperidae	Trimeresurus	Trimeresurus stejnegeri	Trimeresurus stejnegeri	CRISP family	233	fragment	N/A	Venom gland	N/A	N/A	N/A	N/A	N/A	N/A	N/A	both	terrestrial	terrestrial
Q6HAA2	8732	Chordata	Lepidosauria	Squamata	Viperidae	Crotalus	Crotalus durissus	Crotalus durissus terrificus	Snake toxin myotoxin family	63	N/A	N/A	Liver	N/A	Disulfide bond:3	N/A	N/A	N/A	N/A	N/A	venom_tissue	terrestrial	terrestrial
Q9W6W6	8656	Chordata	Lepidosauria	Squamata	Elapidae	Naja	Naja atra	Naja atra	Snake toxin family	82	N/A	N/A	Liver	N/A	Disulfide bond:4	N/A	N/A	N/A	N/A	N/A	both	terrestrial	terrestrial
Q9GV72	78582	Cnidaria	Cubozoa	Carybdeida	Carybdeidae	Carybdea	Carybdea rastonii	Carybdea rastonii	Jellyfish toxin family	450	N/A	LD(50) is 20 ug/kg by intravenous injection into mice and 5 ug/kg by intraperitoneal injection into crayfish.	Cnidoblast	N/A	N/A	N/A	N/A	N/A	N/A	N/A	kw_toxin	marine	marine
P60304	8656	Chordata	Lepidosauria	Squamata	Elapidae	Naja	Naja atra	Naja atra	Snake toxin family	81	N/A	N/A	Liver; Venom; Venom gland	N/A	Disulfide bond:4	N/A	N/A	N/A	N/A	N/A	both	terrestrial	terrestrial
P60305	8649	Chordata	Lepidosauria	Squamata	Elapidae	Naja	Naja kaouthia	Naja kaouthia	Snake toxin family	60	N/A	N/A	Venom	N/A	Disulfide bond:4	N/A	N/A	N/A	N/A	N/A	both	terrestrial	terrestrial
O93471	33626	Chordata	Lepidosauria	Squamata	Elapidae	Naja	Naja sputatrix	Naja sputatrix	Snake toxin family	81	N/A	N/A	Venom gland	N/A	Disulfide bond:4	N/A	N/A	N/A	N/A	N/A	both	terrestrial	terrestrial
Q9PST4	33626	Chordata	Lepidosauria	Squamata	Elapidae	Naja	Naja sputatrix	Naja sputatrix	Snake toxin family	81	N/A	N/A	Liver; Venom gland	N/A	Disulfide bond:4	N/A	N/A	N/A	N/A	N/A	both	terrestrial	terrestrial
Q9PST3	33626	Chordata	Lepidosauria	Squamata	Elapidae	Naja	Naja sputatrix	Naja sputatrix	Snake toxin family	81	N/A	N/A	Venom gland	N/A	Disulfide bond:4	N/A	N/A	N/A	N/A	N/A	both	terrestrial	terrestrial
O93472	33626	Chordata	Lepidosauria	Squamata	Elapidae	Naja	Naja sputatrix	Naja sputatrix	Snake toxin family	81	N/A	N/A	Venom gland	N/A	Disulfide bond:3	N/A	N/A	N/A	N/A	N/A	both	terrestrial	terrestrial
P01442	8656	Chordata	Lepidosauria	Squamata	Elapidae	Naja	Naja atra	Naja atra	Snake toxin family	81	N/A	LD(50) is 2.1 mg/kg by intravenous injection.	Liver; Venom; Venom gland	N/A	Disulfide bond:4	N/A	N/A	N/A	N/A	N/A	both	terrestrial	terrestrial
Q9DGH9	8649	Chordata	Lepidosauria	Squamata	Elapidae	Naja	Naja kaouthia	Naja kaouthia	Snake toxin family	81	N/A	N/A	Venom gland	N/A	Disulfide bond:4	N/A	N/A	N/A	N/A	N/A	both	terrestrial	terrestrial
P60306	8656	Chordata	Lepidosauria	Squamata	Elapidae	Naja	Naja atra	Naja atra	Snake toxin family	60	N/A	N/A	Venom	N/A	Disulfide bond:4	N/A	N/A	N/A	N/A	N/A	both	terrestrial	terrestrial
P60301	8656	Chordata	Lepidosauria	Squamata	Elapidae	Naja	Naja atra	Naja atra	Snake toxin family	81	N/A	N/A	Liver; Venom; Venom gland	N/A	Disulfide bond:4	N/A	N/A	N/A	N/A	N/A	both	terrestrial	terrestrial
P60302	33626	Chordata	Lepidosauria	Squamata	Elapidae	Naja	Naja sputatrix	Naja sputatrix	Snake toxin family	81	N/A	N/A	Liver; Venom; Venom gland	N/A	Disulfide bond:4	N/A	N/A	N/A	N/A	N/A	both	terrestrial	terrestrial
O93473	33626	Chordata	Lepidosauria	Squamata	Elapidae	Naja	Naja sputatrix	Naja sputatrix	Snake toxin family	81	N/A	N/A	Venom gland	N/A	Disulfide bond:4	N/A	N/A	N/A	N/A	N/A	both	terrestrial	terrestrial
O73856	33626	Chordata	Lepidosauria	Squamata	Elapidae	Naja	Naja sputatrix	Naja sputatrix	Snake toxin family	81	N/A	N/A	Liver; Venom; Venom gland	N/A	Disulfide bond:4	N/A	N/A	N/A	N/A	N/A	both	terrestrial	terrestrial
Q9W6W9	8656	Chordata	Lepidosauria	Squamata	Elapidae	Naja	Naja atra	Naja atra	Snake toxin family	81	N/A	N/A	Liver	N/A	Disulfide bond:4	N/A	N/A	N/A	N/A	N/A	both	terrestrial	terrestrial
P01443	8656	Chordata	Lepidosauria	Squamata	Elapidae	Naja	Naja atra	Naja atra	Snake toxin family	81	N/A	LD(50) is 2.1 mg/kg by intravenous injection.	Liver; Venom; Venom gland	N/A	Disulfide bond:4	N/A	N/A	N/A	N/A	N/A	both	terrestrial	terrestrial
P60303	8649	Chordata	Lepidosauria	Squamata	Elapidae	Naja	Naja kaouthia	Naja kaouthia	Snake toxin family	81	N/A	LD(50) is 1.48 mg/kg by intraperitoneal injection.	Venom; Venom gland	N/A	Disulfide bond:4	N/A	N/A	N/A	N/A	N/A	both	terrestrial	terrestrial
O73857	33626	Chordata	Lepidosauria	Squamata	Elapidae	Naja	Naja sputatrix	Naja sputatrix	Snake toxin family	81	N/A	N/A	Liver; Venom; Venom gland	N/A	Disulfide bond:4	N/A	N/A	N/A	N/A	N/A	both	terrestrial	terrestrial
P60310	33626	Chordata	Lepidosauria	Squamata	Elapidae	Naja	Naja sputatrix	Naja sputatrix	Snake toxin family	81	N/A	N/A	Venom gland	N/A	Disulfide bond:4	N/A	N/A	N/A	N/A	N/A	both	terrestrial	terrestrial
Q9PS34	8657	Chordata	Lepidosauria	Squamata	Elapidae	Naja	Naja oxiana	Naja oxiana	Snake toxin family	60	N/A	N/A	N/A	N/A	Disulfide bond:4	N/A	N/A	N/A	N/A	N/A	both	terrestrial	terrestrial
Q98965	8656	Chordata	Lepidosauria	Squamata	Elapidae	Naja	Naja atra	Naja atra	Snake toxin family	82	N/A	N/A	Venom gland	N/A	Disulfide bond:4	N/A	N/A	N/A	N/A	N/A	both	terrestrial	terrestrial
O73858	33626	Chordata	Lepidosauria	Squamata	Elapidae	Naja	Naja sputatrix	Naja sputatrix	Snake toxin family	62	fragment	N/A	Liver	N/A	Disulfide bond:4	N/A	N/A	N/A	N/A	N/A	both	terrestrial	terrestrial
O73859	33626	Chordata	Lepidosauria	Squamata	Elapidae	Naja	Naja sputatrix	Naja sputatrix	Snake toxin family	62	fragment	N/A	Liver	N/A	Disulfide bond:4	N/A	N/A	N/A	N/A	N/A	both	terrestrial	terrestrial
Q91124	8656	Chordata	Lepidosauria	Squamata	Elapidae	Naja	Naja atra	Naja atra	Snake toxin family	81	N/A	N/A	Venom gland	N/A	Disulfide bond:4	N/A	N/A	N/A	N/A	N/A	both	terrestrial	terrestrial
Q9GNN8	112899	Cnidaria	Cubozoa	Carybdeida	Alatinidae	Alatina	Alatina alata	Alatina alata	Jellyfish toxin family	463	N/A	LD(50) is 5-25 ug/kg by intraperitoneal injection into crayfish.	Cnidoblast	N/A	N/A	N/A	N/A	N/A	N/A	N/A	kw_toxin	marine	marine
P58762	130731	Cnidaria	Cubozoa	Chirodropida	Chiropsalmidae	Chiropsoides	Chiropsoides quadrigatus	Chiropsoides quadrigatus	Jellyfish toxin family	462	N/A	LD(50) is 80 ug/kg by intraperitoneal injection into crayfish.	Cnidoblast	N/A	N/A	N/A	N/A	N/A	N/A	N/A	kw_toxin	marine	marine
Q02454	33626	Chordata	Lepidosauria	Squamata	Elapidae	Naja	Naja sputatrix	Naja sputatrix	Snake toxin family	81	N/A	N/A	Venom gland	N/A	Disulfide bond:4	N/A	N/A	N/A	N/A	N/A	both	terrestrial	terrestrial
Q8T0W5	135724	Arthropoda	Insecta	Hymenoptera	Ichneumonidae	Pimpla	Pimpla hypochondriaca	Pimpla hypochondriaca	Contains 1 TIL (Trypsin inhibitory-like) domain	85	N/A	N/A	Venom; Venom gland	N/A	Disulfide bond:5	N/A	N/A	N/A	N/A	N/A	venom_tissue	terrestrial	terrestrial
Q8T0W4	135724	Arthropoda	Insecta	Hymenoptera	Ichneumonidae	Pimpla	Pimpla hypochondriaca	Pimpla hypochondriaca	Contains 1 BPTI/Kunitz inhibitor domain	77	N/A	N/A	Venom; Venom gland	N/A	Disulfide bond:3	N/A	N/A	N/A	N/A	N/A	venom_tissue	terrestrial	terrestrial
Q8T0W3	135724	Arthropoda	Insecta	Hymenoptera	Ichneumonidae	Pimpla	Pimpla hypochondriaca	Pimpla hypochondriaca	N/A	63	N/A	N/A	Venom; Venom gland	N/A	Disulfide bond:3	N/A	N/A	N/A	N/A	N/A	venom_tissue	terrestrial	terrestrial
Q8T0W2	135724	Arthropoda	Insecta	Hymenoptera	Ichneumonidae	Pimpla	Pimpla hypochondriaca	Pimpla hypochondriaca	Protease inhibitor I19 family	203	N/A	N/A	Venom; Venom gland	N/A	N/A	N/A	N/A	N/A	N/A	N/A	venom_tissue	terrestrial	terrestrial
Q8T0W1	135724	Arthropoda	Insecta	Hymenoptera	Ichneumonidae	Pimpla	Pimpla hypochondriaca	Pimpla hypochondriaca	N/A	115	N/A	N/A	Venom; Venom gland	N/A	N/A	N/A	N/A	N/A	N/A	N/A	venom_tissue	terrestrial	terrestrial
Q8T0W0	135724	Arthropoda	Insecta	Hymenoptera	Ichneumonidae	Pimpla	Pimpla hypochondriaca	Pimpla hypochondriaca	Contains 1 TIL (Trypsin inhibitory-like) domain	77	N/A	N/A	Venom; Venom gland	N/A	Disulfide bond:5	N/A	N/A	N/A	N/A	N/A	venom_tissue	terrestrial	terrestrial
Q8MMH0	135724	Arthropoda	Insecta	Hymenoptera	Ichneumonidae	Pimpla	Pimpla hypochondriaca	Pimpla hypochondriaca	N/A	109	N/A	N/A	Venom; Venom gland	N/A	N/A	N/A	N/A	N/A	N/A	N/A	venom_tissue	terrestrial	terrestrial
P01453	8641	Chordata	Lepidosauria	Squamata	Elapidae	Naja	Naja annulifera	Naja annulifera	Snake toxin family	60	N/A	LD(50) is 4.14 mg/kg by intravenous injection.	Venom	N/A	Disulfide bond:4	N/A	N/A	N/A	N/A	N/A	both	terrestrial	terrestrial
P84197	101314	Mollusca	Gastropoda	Neogastropoda	Conidae	Conus	Conus regius	Conus regius	N/A	44	N/A	N/A	Venom	N/A	N/A	N/A	N/A	N/A	N/A	N/A	both	marine	marine
P62394	8642	Chordata	Lepidosauria	Squamata	Elapidae	Naja	Naja haje	Naja haje haje	Snake toxin family	62	N/A	LD(50) is 25.2 mg/kg by intravenous injection.	Venom	N/A	Disulfide bond:4	N/A	N/A	N/A	N/A	N/A	both	terrestrial	terrestrial
P62390	8641	Chordata	Lepidosauria	Squamata	Elapidae	Naja	Naja annulifera	Naja annulifera	Snake toxin family	62	N/A	LD(50) is 25.2 mg/kg by intravenous injection.	Venom	N/A	Disulfide bond:4	N/A	N/A	N/A	N/A	N/A	both	terrestrial	terrestrial
Q91136	8656	Chordata	Lepidosauria	Squamata	Elapidae	Naja	Naja atra	Naja atra	Snake toxin family	81	N/A	N/A	Venom gland	N/A	Disulfide bond:4	N/A	N/A	N/A	N/A	N/A	both	terrestrial	terrestrial
Q91135	8656	Chordata	Lepidosauria	Squamata	Elapidae	Naja	Naja atra	Naja atra	Snake toxin family	81	N/A	N/A	Venom gland	N/A	Disulfide bond:4	N/A	N/A	N/A	N/A	N/A	both	terrestrial	terrestrial
P58623	89764	Mollusca	Gastropoda	Neogastropoda	Conidae	Conus	Conus betulinus	Conus betulinus	Conotoxin M-superfamily	14	N/A	N/A	Venom	N/A	Disulfide bond:3	N/A	N/A	N/A	N/A	N/A	both	marine	marine
Q98957	8656	Chordata	Lepidosauria	Squamata	Elapidae	Naja	Naja atra	Naja atra	Snake toxin family	81	N/A	N/A	Venom gland	N/A	Disulfide bond:4	N/A	N/A	N/A	N/A	N/A	both	terrestrial	terrestrial
P58624	89764	Mollusca	Gastropoda	Neogastropoda	Conidae	Conus	Conus betulinus	Conus betulinus	Conotoxin M-superfamily	15	N/A	N/A	Venom	N/A	Disulfide bond:3	N/A	N/A	N/A	N/A	N/A	both	marine	marine
Q98956	8656	Chordata	Lepidosauria	Squamata	Elapidae	Naja	Naja atra	Naja atra	Snake toxin family	81	N/A	N/A	Venom gland	N/A	Disulfide bond:4	N/A	N/A	N/A	N/A	N/A	both	terrestrial	terrestrial
P79810	8656	Chordata	Lepidosauria	Squamata	Elapidae	Naja	Naja atra	Naja atra	Snake toxin family	81	N/A	N/A	Venom gland	N/A	Disulfide bond:4	N/A	N/A	N/A	N/A	N/A	both	terrestrial	terrestrial
Q98958	8656	Chordata	Lepidosauria	Squamata	Elapidae	Naja	Naja atra	Naja atra	Snake toxin family	81	N/A	N/A	Venom gland	N/A	Disulfide bond:4	N/A	N/A	N/A	N/A	N/A	both	terrestrial	terrestrial
P01471	8626	Chordata	Lepidosauria	Squamata	Elapidae	Hemachatus	Hemachatus haemachatus	Hemachatus haemachatus	Snake toxin family	61	N/A	N/A	Venom	N/A	Disulfide bond:4	N/A	N/A	N/A	N/A	N/A	both	terrestrial	terrestrial
P01455	8641	Chordata	Lepidosauria	Squamata	Elapidae	Naja	Naja annulifera	Naja annulifera	Snake toxin family	60	N/A	LD(50) is 3 mg/kg by intravenous injection.	Venom	N/A	Disulfide bond:4	N/A	N/A	N/A	N/A	N/A	both	terrestrial	terrestrial
P01448	8643	Chordata	Lepidosauria	Squamata	Elapidae	Naja	Naja melanoleuca	Naja melanoleuca	Snake toxin family	60	N/A	LD(50) is 1.37 mg/kg by intravenous injection.	Venom	N/A	Disulfide bond:4	N/A	N/A	N/A	N/A	N/A	both	terrestrial	terrestrial
P01467	8644	Chordata	Lepidosauria	Squamata	Elapidae	Naja	Naja mossambica	Naja mossambica	Snake toxin family	60	N/A	LD(50) is 0.83 mg/kg by intravenous injection.	Venom	N/A	Disulfide bond:4	N/A	N/A	N/A	N/A	N/A	both	terrestrial	terrestrial
P01447	35670	Chordata	Lepidosauria	Squamata	Elapidae	Naja	Naja naja	Naja naja	Snake toxin family	60	N/A	N/A	Venom	N/A	Disulfide bond:4	N/A	N/A	N/A	N/A	N/A	both	terrestrial	terrestrial
P01456	8655	Chordata	Lepidosauria	Squamata	Elapidae	Naja	Naja nivea	Naja nivea	Snake toxin family	60	N/A	LD(50) is 2.9 mg/kg by subcutaneous injection.	Venom	N/A	Disulfide bond:4	N/A	N/A	N/A	N/A	N/A	both	terrestrial	terrestrial
P01451	8657	Chordata	Lepidosauria	Squamata	Elapidae	Naja	Naja oxiana	Naja oxiana	Snake toxin family	60	N/A	N/A	Venom	N/A	Disulfide bond:4	N/A	N/A	N/A	N/A	N/A	both	terrestrial	terrestrial
P01468	8658	Chordata	Lepidosauria	Squamata	Elapidae	Naja	Naja pallida	Naja pallida	Snake toxin family	60	N/A	N/A	Venom	N/A	Disulfide bond:4	N/A	N/A	N/A	N/A	N/A	both	terrestrial	terrestrial
P83345	195058	Chordata	Lepidosauria	Squamata	Elapidae	Naja	Naja sagittifera	Naja sagittifera	Snake toxin family	60	N/A	N/A	Venom	N/A	Disulfide bond:4	N/A	N/A	N/A	N/A	N/A	both	terrestrial	terrestrial
P58625	89764	Mollusca	Gastropoda	Neogastropoda	Conidae	Conus	Conus betulinus	Conus betulinus	N/A	30	N/A	N/A	Venom	N/A	N/A	N/A	N/A	N/A	N/A	N/A	both	marine	marine
Q9U619	35631	Mollusca	Gastropoda	Neogastropoda	Conidae	Conus	Conus imperialis	Conus imperialis	Conotoxin A-superfamily	62	N/A	N/A	N/A	Amidation	Disulfide bond:2; Amidation:1	N/A	N/A	N/A	N/A	N/A	both	marine	marine
P81727	89764	Mollusca	Gastropoda	Neogastropoda	Conidae	Conus	Conus betulinus	Conus betulinus	Conotoxin P-superfamily	27	N/A	N/A	Venom	Hydroxylation	Disulfide bond:3; Hydroxylation:1	N/A	N/A	N/A	N/A	N/A	both	marine	marine
Q9U3Z3	89764	Mollusca	Gastropoda	Neogastropoda	Conidae	Conus	Conus betulinus	Conus betulinus	Conotoxin O-superfamily	70	N/A	N/A	Venom; Venom duct	Amidation; Cleavage on pair of basic residues; Gamma-carboxyglutamic acid; Hydroxylation	Gamma-carboxyglutamic acid:3; Amidation:1; Hydroxylation:1	N/A	N/A	N/A	N/A	N/A	both	marine	marine
P24776	8626	Chordata	Lepidosauria	Squamata	Elapidae	Hemachatus	Hemachatus haemachatus	Hemachatus haemachatus	Snake toxin family	61	N/A	LD(50) is 3.8 mg/kg by intravenous injection.	Venom	N/A	Disulfide bond:4	N/A	N/A	N/A	N/A	N/A	both	terrestrial	terrestrial
P01462	8641	Chordata	Lepidosauria	Squamata	Elapidae	Naja	Naja annulifera	Naja annulifera	Snake toxin family	60	N/A	LD(50) is 1.98 mg/kg by intravenous injection.	Venom	N/A	Disulfide bond:4	N/A	N/A	N/A	N/A	N/A	both	terrestrial	terrestrial
P01445	8649	Chordata	Lepidosauria	Squamata	Elapidae	Naja	Naja kaouthia	Naja kaouthia	Snake toxin family	60	N/A	LD(50) is 1.2 mg/kg by intravenous injection.	Venom	N/A	Disulfide bond:4	N/A	N/A	N/A	N/A	N/A	both	terrestrial	terrestrial
P01474	8643	Chordata	Lepidosauria	Squamata	Elapidae	Naja	Naja melanoleuca	Naja melanoleuca	Snake toxin family	61	N/A	LD(50) is 6.25 mg/kg by intravenous injection.	Venom	N/A	Disulfide bond:4	N/A	N/A	N/A	N/A	N/A	both	terrestrial	terrestrial
P01469	8644	Chordata	Lepidosauria	Squamata	Elapidae	Naja	Naja mossambica	Naja mossambica	Snake toxin family	60	N/A	LD(50) is 1.11 mg/kg by intravenous injection.	Venom	N/A	Disulfide bond:4	N/A	N/A	N/A	N/A	N/A	both	terrestrial	terrestrial
P01440	35670	Chordata	Lepidosauria	Squamata	Elapidae	Naja	Naja naja	Naja naja	Snake toxin family	60	N/A	N/A	Venom	N/A	Disulfide bond:4	N/A	N/A	N/A	N/A	N/A	both	terrestrial	terrestrial
P01463	8655	Chordata	Lepidosauria	Squamata	Elapidae	Naja	Naja nivea	Naja nivea	Snake toxin family	60	N/A	LD(50) is 1.5 mg/kg by subcutaneous injection.	Venom	N/A	Disulfide bond:4	N/A	N/A	N/A	N/A	N/A	both	terrestrial	terrestrial
P01441	8657	Chordata	Lepidosauria	Squamata	Elapidae	Naja	Naja oxiana	Naja oxiana	Snake toxin family	60	N/A	N/A	Venom	N/A	Disulfide bond:4	N/A	N/A	N/A	N/A	N/A	both	terrestrial	terrestrial
P58841	101313	Mollusca	Gastropoda	Neogastropoda	Conidae	Conus	Conus quercinus	Conus quercinus	Conotoxin M-superfamily	15	N/A	N/A	N/A	Amidation; Hydroxylation	Disulfide bond:3; Amidation:1; Hydroxylation:1	N/A	N/A	N/A	N/A	N/A	both	marine	marine
Q98959	8656	Chordata	Lepidosauria	Squamata	Elapidae	Naja	Naja atra	Naja atra	Snake toxin family	81	N/A	N/A	Liver; Venom gland	N/A	Disulfide bond:4	N/A	N/A	N/A	N/A	N/A	both	terrestrial	terrestrial
P58842	101313	Mollusca	Gastropoda	Neogastropoda	Conidae	Conus	Conus quercinus	Conus quercinus	Conotoxin M-superfamily	15	N/A	N/A	N/A	Hydroxylation	Disulfide bond:3; Hydroxylation:1	N/A	N/A	N/A	N/A	N/A	both	marine	marine
Q98960	8656	Chordata	Lepidosauria	Squamata	Elapidae	Naja	Naja atra	Naja atra	Snake toxin family	81	N/A	N/A	Venom gland	N/A	Disulfide bond:4	N/A	N/A	N/A	N/A	N/A	both	terrestrial	terrestrial
Q98962	8656	Chordata	Lepidosauria	Squamata	Elapidae	Naja	Naja atra	Naja atra	Snake toxin family	81	N/A	N/A	Venom gland	N/A	Disulfide bond:4	N/A	N/A	N/A	N/A	N/A	both	terrestrial	terrestrial
P24777	8626	Chordata	Lepidosauria	Squamata	Elapidae	Hemachatus	Hemachatus haemachatus	Hemachatus haemachatus	Snake toxin family	61	N/A	LD(50) is 2.5 mg/kg by intravenous injection.	Venom	N/A	Disulfide bond:4	N/A	N/A	N/A	N/A	N/A	both	terrestrial	terrestrial
P01459	8641	Chordata	Lepidosauria	Squamata	Elapidae	Naja	Naja annulifera	Naja annulifera	Snake toxin family	60	N/A	LD(50) is 2.98 mg/kg by intravenous injection.	Venom	N/A	Disulfide bond:4	N/A	N/A	N/A	N/A	N/A	both	terrestrial	terrestrial
P01446	8649	Chordata	Lepidosauria	Squamata	Elapidae	Naja	Naja kaouthia	Naja kaouthia	Snake toxin family	60	N/A	LD(50) of the glycosylated and non-glycosylated forms are 13.4 +/- 0.7 and 5.8 +/- 0.3 nmol/g by intra-abdominal injection into the cricket G.assimilis, respectively. LD(50) of the glycosylated and non-glycosylated forms are 15 +/- 1 and 0.16 +/- 0.01 uM for human HL-60 cells, respectively.	Venom	Glycoprotein	Disulfide bond:4; Glycosylation:1	GO:0009405 (pathogenesis); GO:0005576 (extracellular region)	N/A	GO:0009405 (pathogenesis)	GO:0005576 (extracellular region)	N/A	both	terrestrial	terrestrial
P01473	8643	Chordata	Lepidosauria	Squamata	Elapidae	Naja	Naja melanoleuca	Naja melanoleuca	Snake toxin family	61	N/A	LD(50) is 12 mg/kg by intraperitoneal injection.	Venom	N/A	Disulfide bond:4	N/A	N/A	N/A	N/A	N/A	both	terrestrial	terrestrial
P01470	8644	Chordata	Lepidosauria	Squamata	Elapidae	Naja	Naja mossambica	Naja mossambica	Snake toxin family	60	N/A	LD(50) is 1.82 mg/kg by intravenous injection.	Venom	N/A	Disulfide bond:4	N/A	N/A	N/A	N/A	N/A	both	terrestrial	terrestrial
P24780	35670	Chordata	Lepidosauria	Squamata	Elapidae	Naja	Naja naja	Naja naja	Snake toxin family	60	N/A	LD(50) is 40 to 55 mg/kg by subcutaneous injection.	Venom	N/A	Disulfide bond:4	N/A	N/A	N/A	N/A	N/A	both	terrestrial	terrestrial
P01458	8655	Chordata	Lepidosauria	Squamata	Elapidae	Naja	Naja nivea	Naja nivea	Snake toxin family	60	N/A	LD(50) is 1.6 mg/kg by subcutaneous injection.	Venom	N/A	Disulfide bond:4	N/A	N/A	N/A	N/A	N/A	both	terrestrial	terrestrial
P01461	8641	Chordata	Lepidosauria	Squamata	Elapidae	Naja	Naja annulifera	Naja annulifera	Snake toxin family	60	N/A	LD(50) is 4.0 mg/kg by intravenous injection.	Venom	N/A	Disulfide bond:4	N/A	N/A	N/A	N/A	N/A	both	terrestrial	terrestrial
P01452	8644	Chordata	Lepidosauria	Squamata	Elapidae	Naja	Naja mossambica	Naja mossambica	Snake toxin family	60	N/A	LD(50) is 1.97 mg/kg by intravenous injection.	Venom	N/A	Disulfide bond:4	N/A	N/A	N/A	N/A	N/A	both	terrestrial	terrestrial
Q9U6Z9	37336	Mollusca	Gastropoda	Neogastropoda	Conidae	Conus	Conus gloriamaris	Conus gloriamaris	Conotoxin T-superfamily	63	N/A	N/A	Venom duct	N/A	Disulfide bond:2	N/A	N/A	N/A	N/A	N/A	both	marine	marine
Q9U6Z5	35631	Mollusca	Gastropoda	Neogastropoda	Conidae	Conus	Conus imperialis	Conus imperialis	Conotoxin T-superfamily	62	N/A	N/A	Venom duct	Amidation	Disulfide bond:2; Amidation:1	N/A	N/A	N/A	N/A	N/A	both	marine	marine
Q9U700	6494	Mollusca	Gastropoda	Neogastropoda	Conidae	Conus	Conus textile	Conus textile	Conotoxin T-superfamily	62	N/A	N/A	Venom duct	Amidation	Disulfide bond:2; Amidation:1	N/A	N/A	N/A	N/A	N/A	both	marine	marine
Q9U6Z8	37336	Mollusca	Gastropoda	Neogastropoda	Conidae	Conus	Conus gloriamaris	Conus gloriamaris	Conotoxin T-superfamily	62	N/A	N/A	Venom duct	Amidation	Disulfide bond:2; Amidation:1	N/A	N/A	N/A	N/A	N/A	both	marine	marine
P58848	89437	Mollusca	Gastropoda	Neogastropoda	Conidae	Conus	Conus aulicus	Conus aulicus	Conotoxin T-superfamily	11	N/A	N/A	Venom	N/A	Disulfide bond:2	N/A	N/A	N/A	N/A	N/A	both	marine	marine
Q9U6Z6	41690	Mollusca	Gastropoda	Neogastropoda	Conidae	Conus	Conus purpurascens	Conus purpurascens	Conotoxin T-superfamily	63	N/A	N/A	Venom; Venom duct	Amidation	Disulfide bond:2; Amidation:1	N/A	N/A	N/A	N/A	N/A	both	marine	marine
P60307	8656	Chordata	Lepidosauria	Squamata	Elapidae	Naja	Naja atra	Naja atra	Snake toxin family	60	N/A	N/A	Venom	N/A	Disulfide bond:4	N/A	N/A	N/A	N/A	N/A	both	terrestrial	terrestrial
P58849	89437	Mollusca	Gastropoda	Neogastropoda	Conidae	Conus	Conus aulicus	Conus aulicus	Conotoxin T-superfamily	11	N/A	N/A	Venom	N/A	Disulfide bond:2	N/A	N/A	N/A	N/A	N/A	both	marine	marine
P60308	8656	Chordata	Lepidosauria	Squamata	Elapidae	Naja	Naja atra	Naja atra	Snake toxin family	60	N/A	N/A	Venom	N/A	Disulfide bond:4	N/A	N/A	N/A	N/A	N/A	both	terrestrial	terrestrial
P60309	8656	Chordata	Lepidosauria	Squamata	Elapidae	Naja	Naja atra	Naja atra	Snake toxin family	60	N/A	N/A	Venom	N/A	Disulfide bond:4	N/A	N/A	N/A	N/A	N/A	both	terrestrial	terrestrial
P07525	8656	Chordata	Lepidosauria	Squamata	Elapidae	Naja	Naja atra	Naja atra	Snake toxin family	60	N/A	N/A	Venom	N/A	Disulfide bond:4	N/A	N/A	N/A	N/A	N/A	both	terrestrial	terrestrial
Q98961	8656	Chordata	Lepidosauria	Squamata	Elapidae	Naja	Naja atra	Naja atra	Snake toxin family	81	N/A	N/A	Venom gland	N/A	Disulfide bond:4	N/A	N/A	N/A	N/A	N/A	both	terrestrial	terrestrial
P01464	8641	Chordata	Lepidosauria	Squamata	Elapidae	Naja	Naja annulifera	Naja annulifera	Snake toxin family	60	N/A	LD(50) is 1.82 mg/kg by intravenous injection.	Venom	N/A	Disulfide bond:4	N/A	N/A	N/A	N/A	N/A	both	terrestrial	terrestrial
P01457	8642	Chordata	Lepidosauria	Squamata	Elapidae	Naja	Naja haje	Naja haje haje	Snake toxin family	60	N/A	LD(50) is 2.6 mg/kg by subcutaneous injection.	Venom	N/A	Disulfide bond:4	N/A	N/A	N/A	N/A	N/A	both	terrestrial	terrestrial
P24779	8649	Chordata	Lepidosauria	Squamata	Elapidae	Naja	Naja kaouthia	Naja kaouthia	Snake toxin family	60	N/A	N/A	Venom	N/A	Disulfide bond:4	N/A	N/A	N/A	N/A	N/A	both	terrestrial	terrestrial
P25517	8644	Chordata	Lepidosauria	Squamata	Elapidae	Naja	Naja mossambica	Naja mossambica	Snake toxin family	60	N/A	LD(50) is 2.85 mg/kg by intravenous injection.	Venom	N/A	Disulfide bond:4	N/A	N/A	N/A	N/A	N/A	both	terrestrial	terrestrial
P58843	101313	Mollusca	Gastropoda	Neogastropoda	Conidae	Conus	Conus quercinus	Conus quercinus	Conotoxin O-superfamily	25	N/A	N/A	N/A	Hydroxylation	Disulfide bond:3; Hydroxylation:1	N/A	N/A	N/A	N/A	N/A	both	marine	marine
P80245	8656	Chordata	Lepidosauria	Squamata	Elapidae	Naja	Naja atra	Naja atra	Snake toxin family	81	N/A	N/A	Liver; Venom; Venom gland	N/A	Disulfide bond:4	N/A	N/A	N/A	N/A	N/A	both	terrestrial	terrestrial
P01465	8641	Chordata	Lepidosauria	Squamata	Elapidae	Naja	Naja annulifera	Naja annulifera	Snake toxin family	60	N/A	LD(50) is 5.09 mg/kg by subcutaneous injection.	Venom	N/A	Disulfide bond:4	N/A	N/A	N/A	N/A	N/A	both	terrestrial	terrestrial
P24160	6494	Mollusca	Gastropoda	Neogastropoda	Conidae	Conus	Conus textile	Conus textile	Conotoxin O-superfamily	27	N/A	N/A	Venom	Amidation; Gamma-carboxyglutamic acid	Gamma-carboxyglutamic acid:2; Amidation:1	N/A	N/A	N/A	N/A	N/A	both	marine	marine
P58923	6495	Mollusca	Gastropoda	Neogastropoda	Conidae	Conus	Conus tulipa	Conus tulipa	Conotoxin O-superfamily	30	N/A	N/A	Venom	Hydroxylation	Disulfide bond:3; Hydroxylation:2	N/A	N/A	N/A	N/A	N/A	both	marine	marine
Q91126	8656	Chordata	Lepidosauria	Squamata	Elapidae	Naja	Naja atra	Naja atra	Snake toxin family	83	N/A	N/A	Venom gland	N/A	Disulfide bond:4	N/A	N/A	N/A	N/A	N/A	both	terrestrial	terrestrial
Q91996	8656	Chordata	Lepidosauria	Squamata	Elapidae	Naja	Naja atra	Naja atra	Snake toxin family	83	N/A	N/A	Venom gland	N/A	Disulfide bond:4	N/A	N/A	N/A	N/A	N/A	both	terrestrial	terrestrial
P49122	8656	Chordata	Lepidosauria	Squamata	Elapidae	Naja	Naja atra	Naja atra	Snake toxin family	82	N/A	N/A	Venom gland	N/A	Disulfide bond:4	N/A	N/A	N/A	N/A	N/A	both	terrestrial	terrestrial
P01466	8641	Chordata	Lepidosauria	Squamata	Elapidae	Naja	Naja annulifera	Naja annulifera	Snake toxin family	60	N/A	LD(50) is 2.61 mg/kg by subcutaneous injection.	Venom	N/A	Disulfide bond:4	N/A	N/A	N/A	N/A	N/A	both	terrestrial	terrestrial
P49123	8656	Chordata	Lepidosauria	Squamata	Elapidae	Naja	Naja atra	Naja atra	Snake toxin family	81	N/A	N/A	Venom gland	N/A	Disulfide bond:4	N/A	N/A	N/A	N/A	N/A	both	terrestrial	terrestrial
P01460	8641	Chordata	Lepidosauria	Squamata	Elapidae	Naja	Naja annulifera	Naja annulifera	Snake toxin family	60	N/A	LD(50) is 2.6 mg/kg by intravenous injection.	Venom	N/A	Disulfide bond:4	N/A	N/A	N/A	N/A	N/A	both	terrestrial	terrestrial
Q9GU57	37336	Mollusca	Gastropoda	Neogastropoda	Conidae	Conus	Conus gloriamaris	Conus gloriamaris	Conotoxin P-superfamily	88	N/A	N/A	N/A	Amidation; Cleavage on pair of basic residues	Disulfide bond:3; Amidation:1	N/A	N/A	N/A	N/A	N/A	both	marine	marine
Q9GU58	6494	Mollusca	Gastropoda	Neogastropoda	Conidae	Conus	Conus textile	Conus textile	Conotoxin P-superfamily	88	N/A	N/A	Venom	Amidation; Cleavage on pair of basic residues; Gamma-carboxyglutamic acid	Disulfide bond:3; Gamma-carboxyglutamic acid:2; Amidation:1	N/A	N/A	N/A	N/A	N/A	both	marine	marine
P01454	8641	Chordata	Lepidosauria	Squamata	Elapidae	Naja	Naja annulifera	Naja annulifera	Snake toxin family	60	N/A	LD(50) is 4.9 mg/kg by intravenous injection.	Venom	N/A	Disulfide bond:4	N/A	N/A	N/A	N/A	N/A	both	terrestrial	terrestrial
P56639	89437	Mollusca	Gastropoda	Neogastropoda	Conidae	Conus	Conus aulicus	Conus aulicus	Conotoxin A-superfamily	16	N/A	N/A	Venom	Amidation	Disulfide bond:2; Amidation:1	N/A	N/A	N/A	N/A	N/A	both	marine	marine
P56973	101297	Mollusca	Gastropoda	Neogastropoda	Conidae	Conus	Conus consors	Conus consors	Conotoxin A-superfamily	14	N/A	N/A	Venom	Amidation	Disulfide bond:2; Amidation:1	N/A	N/A	N/A	N/A	N/A	both	marine	marine
P56638	88764	Mollusca	Gastropoda	Neogastropoda	Conidae	Conus	Conus episcopatus	Conus episcopatus	Conotoxin A-superfamily	16	N/A	N/A	N/A	Amidation; Sulfation	Disulfide bond:2; Amidation:1; Sulfation:1	N/A	N/A	N/A	N/A	N/A	both	marine	marine
P50982	55423	Mollusca	Gastropoda	Neogastropoda	Conidae	Conus	Conus ermineus	Conus ermineus	Conotoxin A-superfamily	18	N/A	N/A	Venom	Amidation; Hydroxylation	Disulfide bond:2; Amidation:1; Hydroxylation:1	N/A	N/A	N/A	N/A	N/A	both	marine	marine
P50983	35631	Mollusca	Gastropoda	Neogastropoda	Conidae	Conus	Conus imperialis	Conus imperialis	Conotoxin A-superfamily	17	fragment	N/A	Venom; Venom duct	Amidation	Disulfide bond:2; Amidation:1	N/A	N/A	N/A	N/A	N/A	both	marine	marine
P01521	6492	Mollusca	Gastropoda	Neogastropoda	Conidae	Conus	Conus magus	Conus magus	Conotoxin A-superfamily	14	N/A	N/A	N/A	Amidation	Disulfide bond:2; Amidation:1	N/A	N/A	N/A	N/A	N/A	both	marine	marine
Q9XZK6	6494	Mollusca	Gastropoda	Neogastropoda	Conidae	Conus	Conus textile	Conus textile	Conotoxin A-superfamily	69	N/A	N/A	Venom duct	Amidation	Disulfide bond:2; Amidation:1	N/A	N/A	N/A	N/A	N/A	both	marine	marine
P56640	89437	Mollusca	Gastropoda	Neogastropoda	Conidae	Conus	Conus aulicus	Conus aulicus	Conotoxin A-superfamily	15	N/A	N/A	Venom	Amidation	Disulfide bond:2; Amidation:1	N/A	N/A	N/A	N/A	N/A	both	marine	marine
P01520	6491	Mollusca	Gastropoda	Neogastropoda	Conidae	Conus	Conus geographus	Conus geographus	Conotoxin A-superfamily	13	N/A	N/A	Venom	Amidation	Disulfide bond:2; Amidation:1	N/A	N/A	N/A	N/A	N/A	both	marine	marine
Q8I6R5	35631	Mollusca	Gastropoda	Neogastropoda	Conidae	Conus	Conus imperialis	Conus imperialis	Conotoxin A-superfamily	17	fragment	N/A	Venom duct	Amidation	Disulfide bond:2; Amidation:1	N/A	N/A	N/A	N/A	N/A	both	marine	marine
P56636	6492	Mollusca	Gastropoda	Neogastropoda	Conidae	Conus	Conus magus	Conus magus	Conotoxin A-superfamily	41	fragment	N/A	Hepatopancreas; Venom	Amidation	Disulfide bond:2; Amidation:1	N/A	N/A	N/A	N/A	N/A	both	marine	marine
Q9XZK7	6494	Mollusca	Gastropoda	Neogastropoda	Conidae	Conus	Conus textile	Conus textile	Conotoxin A-superfamily	66	N/A	N/A	Venom duct	N/A	Disulfide bond:2	N/A	N/A	N/A	N/A	N/A	both	marine	marine
P01527	6221	Nemertea	Pilidiophora	Heteronemertea	Lineidae	Cerebratulus	Cerebratulus lacteus	Cerebratulus lacteus	N/A	95	N/A	N/A	N/A	N/A	Disulfide bond:3	N/A	N/A	N/A	N/A	N/A	kw_toxin	marine	marine
P56641	89437	Mollusca	Gastropoda	Neogastropoda	Conidae	Conus	Conus aulicus	Conus aulicus	Conotoxin A-superfamily	16	N/A	N/A	Venom	Amidation	Disulfide bond:2; Amidation:1	N/A	N/A	N/A	N/A	N/A	both	marine	marine
P55963	41690	Mollusca	Gastropoda	Neogastropoda	Conidae	Conus	Conus purpurascens	Conus purpurascens	Alpha-A-conotoxin family	25	N/A	N/A	Venom	Amidation; Hydroxylation	Disulfide bond:3; Hydroxylation:3; Amidation:1	N/A	N/A	N/A	N/A	N/A	both	marine	marine
P01519	6491	Mollusca	Gastropoda	Neogastropoda	Conidae	Conus	Conus geographus	Conus geographus	Conotoxin A-superfamily	15	N/A	N/A	N/A	Amidation	Amidation:2; Disulfide bond:2	N/A	N/A	N/A	N/A	N/A	both	marine	marine
P50984	37335	Mollusca	Gastropoda	Neogastropoda	Conidae	Conus	Conus pennaceus	Conus pennaceus	Conotoxin A-superfamily	16	N/A	N/A	Venom	Amidation; Sulfation	Disulfide bond:2; Amidation:1; Sulfation:1	N/A	N/A	N/A	N/A	N/A	both	marine	marine
P50985	37335	Mollusca	Gastropoda	Neogastropoda	Conidae	Conus	Conus pennaceus	Conus pennaceus	Conotoxin A-superfamily	61	N/A	N/A	Venom	Amidation; Sulfation	Disulfide bond:2; Amidation:1; Sulfation:1	N/A	N/A	N/A	N/A	N/A	both	marine	marine
Q86RB2	6491	Mollusca	Gastropoda	Neogastropoda	Conidae	Conus	Conus geographus	Conus geographus	Conotoxin A-superfamily	40	fragment	N/A	Hepatopancreas	Amidation	Disulfide bond:2; Amidation:1	N/A	N/A	N/A	N/A	N/A	both	marine	marine
P60274	6491	Mollusca	Gastropoda	Neogastropoda	Conidae	Conus	Conus geographus	Conus geographus	Conotoxin A-superfamily	19	N/A	N/A	Venom	Gamma-carboxyglutamic acid; Hydroxylation	Disulfide bond:2; Gamma-carboxyglutamic acid:1; Hydroxylation:1	N/A	N/A	N/A	N/A	N/A	both	marine	marine
P15471	6493	Mollusca	Gastropoda	Neogastropoda	Conidae	Conus	Conus striatus	Conus striatus	Conotoxin A-superfamily	64	N/A	N/A	Venom duct	Amidation	Disulfide bond:2; Amidation:1	N/A	N/A	N/A	N/A	N/A	both	marine	marine
P28879	6493	Mollusca	Gastropoda	Neogastropoda	Conidae	Conus	Conus striatus	Conus striatus	Conotoxin A-superfamily	72	N/A	N/A	Venom; Venom duct	N/A	Disulfide bond:3	N/A	N/A	N/A	N/A	N/A	both	marine	marine
P58804	61198	Mollusca	Gastropoda	Neogastropoda	Conidae	Conus	Conus radiatus	Conus radiatus	Conotoxin O-superfamily	33	N/A	N/A	Venom	Bromination; Gamma-carboxyglutamic acid; Hydroxylation	Gamma-carboxyglutamic acid:4; Disulfide bond:3; Hydroxylation:2; Bromination:1	N/A	N/A	N/A	N/A	N/A	both	marine	marine
P58845	6494	Mollusca	Gastropoda	Neogastropoda	Conidae	Conus	Conus textile	Conus textile	Conotoxin O-superfamily	23	N/A	N/A	N/A	Amidation	Disulfide bond:3; Amidation:1	N/A	N/A	N/A	N/A	N/A	both	marine	marine
P60179	198732	Mollusca	Gastropoda	Neogastropoda	Conidae	Conus	Conus amadis	Conus amadis	Conotoxin O-superfamily	26	N/A	N/A	Venom	Amidation	Disulfide bond:3; Amidation:1	N/A	N/A	N/A	N/A	N/A	both	marine	marine
Q9TWM7	37336	Mollusca	Gastropoda	Neogastropoda	Conidae	Conus	Conus gloriamaris	Conus gloriamaris	Conotoxin O-superfamily	29	N/A	N/A	Venom	N/A	Disulfide bond:3	N/A	N/A	N/A	N/A	N/A	both	marine	marine
P58913	41690	Mollusca	Gastropoda	Neogastropoda	Conidae	Conus	Conus purpurascens	Conus purpurascens	Conotoxin O-superfamily	81	N/A	N/A	Venom; Venom duct	Amidation; Hydroxylation	Disulfide bond:3; Hydroxylation:2; Amidation:1	N/A	N/A	N/A	N/A	N/A	both	marine	marine
P56710	39967	Mollusca	Gastropoda	Neogastropoda	Conidae	Conus	Conus nigropunctatus	Conus nigropunctatus	Conotoxin O-superfamily	31	N/A	N/A	Venom	Hydroxylation	Disulfide bond:3; Hydroxylation:2	N/A	N/A	N/A	N/A	N/A	both	marine	marine
P60513	55423	Mollusca	Gastropoda	Neogastropoda	Conidae	Conus	Conus ermineus	Conus ermineus	Conotoxin O-superfamily	32	N/A	Dose that produces hyperactivity (ED(50)) is 1.8 pmol/g body mass (native toxin), 1.9 pmol/g body mass (synthetic toxin), and 3.9 pmol/g body mass (P13A mutant).	N/A	Amidation; Hydroxylation	Disulfide bond:3; Amidation:1; Hydroxylation:1	N/A	N/A	N/A	N/A	N/A	both	marine	marine
P18511	6494	Mollusca	Gastropoda	Neogastropoda	Conidae	Conus	Conus textile	Conus textile	Conotoxin O-superfamily	78	N/A	N/A	Venom	Cleavage on pair of basic residues	Disulfide bond:3	N/A	N/A	N/A	N/A	N/A	both	marine	marine
P24159	6494	Mollusca	Gastropoda	Neogastropoda	Conidae	Conus	Conus textile	Conus textile	Conotoxin O-superfamily	27	N/A	N/A	N/A	N/A	Disulfide bond:3	N/A	N/A	N/A	N/A	N/A	both	marine	marine
P81755	6494	Mollusca	Gastropoda	Neogastropoda	Conidae	Conus	Conus textile	Conus textile	Conotoxin T-superfamily	67	N/A	N/A	Venom; Venom duct	Bromination; Gamma-carboxyglutamic acid; Glycoprotein; Hydroxylation	Disulfide bond:2; Gamma-carboxyglutamic acid:2; Bromination:1; Glycosylation:1; Hydroxylation:1	N/A	N/A	N/A	N/A	N/A	both	marine	marine
P58928	101297	Mollusca	Gastropoda	Neogastropoda	Conidae	Conus	Conus consors	Conus consors	N/A	30	N/A	N/A	Venom	Glycoprotein; Hydroxylation	Disulfide bond:3; Hydroxylation:3	N/A	N/A	N/A	N/A	N/A	both	marine	marine
P58922	6494	Mollusca	Gastropoda	Neogastropoda	Conidae	Conus	Conus textile	Conus textile	Conotoxin O-superfamily	31	N/A	N/A	Venom	Bromination; Gamma-carboxyglutamic acid; Hydroxylation	Gamma-carboxyglutamic acid:4; Disulfide bond:3; Bromination:2; Hydroxylation:1	N/A	N/A	N/A	N/A	N/A	both	marine	marine
P56711	37335	Mollusca	Gastropoda	Neogastropoda	Conidae	Conus	Conus pennaceus	Conus pennaceus	Conotoxin O-superfamily	32	N/A	N/A	Venom	Gamma-carboxyglutamic acid; Hydroxylation	Gamma-carboxyglutamic acid:2; Hydroxylation:1	N/A	N/A	N/A	N/A	N/A	both	marine	marine
P15472	6491	Mollusca	Gastropoda	Neogastropoda	Conidae	Conus	Conus geographus	Conus geographus	Conotoxin O-superfamily	34	N/A	N/A	N/A	Gamma-carboxyglutamic acid; Hydroxylation	Disulfide bond:3; Hydroxylation:2; Gamma-carboxyglutamic acid:1	N/A	N/A	N/A	N/A	N/A	both	marine	marine
P19003	8607	Chordata	Lepidosauria	Squamata	Elapidae	Aspidelaps	Aspidelaps scutatus	Aspidelaps scutatus	Snake toxin family	63	N/A	LD(50) is 6.6 mg/kg by intravenous injection.	Venom	N/A	Disulfide bond:4	N/A	N/A	N/A	N/A	N/A	both	terrestrial	terrestrial
P19004	8607	Chordata	Lepidosauria	Squamata	Elapidae	Aspidelaps	Aspidelaps scutatus	Aspidelaps scutatus	Snake toxin family	64	N/A	LD(50) is 9.4 mg/kg by intravenous injection.	Venom	N/A	Disulfide bond:4	N/A	N/A	N/A	N/A	N/A	both	terrestrial	terrestrial
Q9W716	8656	Chordata	Lepidosauria	Squamata	Elapidae	Naja	Naja atra	Naja atra	Snake toxin family	83	N/A	N/A	Venom gland	N/A	Disulfide bond:4	N/A	N/A	N/A	N/A	N/A	both	terrestrial	terrestrial
P24742	8633	Chordata	Lepidosauria	Squamata	Elapidae	Calliophis	Calliophis bivirgatus	Calliophis bivirgatus	Snake toxin family	41	fragment	N/A	Venom	N/A	Disulfide bond:2	N/A	N/A	N/A	N/A	N/A	both	terrestrial	terrestrial
Q91137	8656	Chordata	Lepidosauria	Squamata	Elapidae	Naja	Naja atra	Naja atra	Snake toxin family	83	N/A	N/A	Venom gland	N/A	Disulfide bond:4	N/A	N/A	N/A	N/A	N/A	both	terrestrial	terrestrial
P79688	8616	Chordata	Lepidosauria	Squamata	Elapidae	Bungarus	Bungarus multicinctus	Bungarus multicinctus	Snake toxin family	86	N/A	N/A	Venom gland	N/A	Disulfide bond:4	N/A	N/A	N/A	N/A	N/A	both	terrestrial	terrestrial
P24778	8626	Chordata	Lepidosauria	Squamata	Elapidae	Hemachatus	Hemachatus haemachatus	Hemachatus haemachatus	Snake toxin family	63	N/A	LD(50) is 33.5 mg/kg by intravenous injection.	Venom	N/A	Disulfide bond:4	N/A	N/A	N/A	N/A	N/A	both	terrestrial	terrestrial
P62375	8656	Chordata	Lepidosauria	Squamata	Elapidae	Naja	Naja atra	Naja atra	Snake toxin family	83	N/A	N/A	Venom; Venom gland	N/A	Disulfide bond:4	N/A	N/A	N/A	N/A	N/A	both	terrestrial	terrestrial
P14541	8649	Chordata	Lepidosauria	Squamata	Elapidae	Naja	Naja kaouthia	Naja kaouthia	Snake toxin family	62	N/A	N/A	Venom	N/A	Disulfide bond:4	N/A	N/A	N/A	N/A	N/A	both	terrestrial	terrestrial
P62377	35670	Chordata	Lepidosauria	Squamata	Elapidae	Naja	Naja naja	Naja naja	Snake toxin family	62	N/A	LD(50) is 60 mg/kg by subcutaneous injection.	Venom	N/A	Disulfide bond:4	N/A	N/A	N/A	N/A	N/A	both	terrestrial	terrestrial
Q7Z0A5	61198	Mollusca	Gastropoda	Neogastropoda	Conidae	Conus	Conus radiatus	Conus radiatus	Conotoxin I-superfamily	45	fragment	N/A	Venom duct	N/A	N/A	N/A	N/A	N/A	N/A	N/A	both	marine	marine
Q7Z0A0	61198	Mollusca	Gastropoda	Neogastropoda	Conidae	Conus	Conus radiatus	Conus radiatus	Conotoxin I-superfamily	44	fragment	N/A	Venom duct	N/A	N/A	N/A	N/A	N/A	N/A	N/A	both	marine	marine
Q7Z0A4	61198	Mollusca	Gastropoda	Neogastropoda	Conidae	Conus	Conus radiatus	Conus radiatus	Conotoxin I-superfamily	45	fragment	N/A	Venom duct	N/A	N/A	N/A	N/A	N/A	N/A	N/A	both	marine	marine
Q7Z0A3	61198	Mollusca	Gastropoda	Neogastropoda	Conidae	Conus	Conus radiatus	Conus radiatus	Conotoxin I-superfamily	45	fragment	N/A	Venom duct	N/A	N/A	N/A	N/A	N/A	N/A	N/A	both	marine	marine
Q7Z092	61198	Mollusca	Gastropoda	Neogastropoda	Conidae	Conus	Conus radiatus	Conus radiatus	Conotoxin I-superfamily	46	N/A	N/A	Venom; Venom duct	Hydroxylation	Hydroxylation:3	N/A	N/A	N/A	N/A	N/A	both	marine	marine
Q7Z0A2	61198	Mollusca	Gastropoda	Neogastropoda	Conidae	Conus	Conus radiatus	Conus radiatus	Conotoxin I-superfamily	42	N/A	N/A	Venom duct	N/A	N/A	N/A	N/A	N/A	N/A	N/A	both	marine	marine
Q7Z0A1	61198	Mollusca	Gastropoda	Neogastropoda	Conidae	Conus	Conus radiatus	Conus radiatus	Conotoxin I-superfamily	42	N/A	N/A	Venom duct	N/A	N/A	N/A	N/A	N/A	N/A	N/A	both	marine	marine
Q7Z093	61198	Mollusca	Gastropoda	Neogastropoda	Conidae	Conus	Conus radiatus	Conus radiatus	Conotoxin I-superfamily	46	N/A	N/A	Venom duct	Hydroxylation	Hydroxylation:3	N/A	N/A	N/A	N/A	N/A	both	marine	marine
Q7Z097	61198	Mollusca	Gastropoda	Neogastropoda	Conidae	Conus	Conus radiatus	Conus radiatus	Conotoxin I-superfamily	46	fragment	N/A	Venom duct	N/A	N/A	N/A	N/A	N/A	N/A	N/A	both	marine	marine
Q7Z0A6	61198	Mollusca	Gastropoda	Neogastropoda	Conidae	Conus	Conus radiatus	Conus radiatus	Conotoxin I-superfamily	42	N/A	N/A	Venom duct	N/A	N/A	N/A	N/A	N/A	N/A	N/A	both	marine	marine
Q7Z099	61198	Mollusca	Gastropoda	Neogastropoda	Conidae	Conus	Conus radiatus	Conus radiatus	Conotoxin I-superfamily	46	fragment	N/A	Venom duct	N/A	N/A	N/A	N/A	N/A	N/A	N/A	both	marine	marine
Q7Z090	61198	Mollusca	Gastropoda	Neogastropoda	Conidae	Conus	Conus radiatus	Conus radiatus	Conotoxin I-superfamily	40	N/A	N/A	Venom duct	N/A	N/A	N/A	N/A	N/A	N/A	N/A	both	marine	marine
Q7Z096	61198	Mollusca	Gastropoda	Neogastropoda	Conidae	Conus	Conus radiatus	Conus radiatus	Conotoxin I-superfamily	44	fragment	N/A	Venom; Venom duct	Bromination; Hydroxylation	Hydroxylation:3; Bromination:1	N/A	N/A	N/A	N/A	N/A	both	marine	marine
Q7Z098	61198	Mollusca	Gastropoda	Neogastropoda	Conidae	Conus	Conus radiatus	Conus radiatus	Conotoxin I-superfamily	46	fragment	N/A	Venom duct	N/A	N/A	N/A	N/A	N/A	N/A	N/A	both	marine	marine
Q7Z094	61198	Mollusca	Gastropoda	Neogastropoda	Conidae	Conus	Conus radiatus	Conus radiatus	Conotoxin I-superfamily	46	N/A	N/A	Venom; Venom duct	Bromination; Hydroxylation	Hydroxylation:3; Bromination:1	N/A	N/A	N/A	N/A	N/A	both	marine	marine
Q7Z095	61198	Mollusca	Gastropoda	Neogastropoda	Conidae	Conus	Conus radiatus	Conus radiatus	Conotoxin I-superfamily	46	N/A	N/A	Venom duct	Hydroxylation	Hydroxylation:3	N/A	N/A	N/A	N/A	N/A	both	marine	marine
Q7Z091	61198	Mollusca	Gastropoda	Neogastropoda	Conidae	Conus	Conus radiatus	Conus radiatus	Conotoxin I-superfamily	41	N/A	N/A	Venom; Venom duct	Bromination; Hydroxylation	Hydroxylation:2; Bromination:1	N/A	N/A	N/A	N/A	N/A	both	marine	marine
Q7M4K5	61198	Mollusca	Gastropoda	Neogastropoda	Conidae	Conus	Conus radiatus	Conus radiatus	Conotoxin I-superfamily	37	N/A	N/A	Venom	Bromination; Gamma-carboxyglutamic acid	Gamma-carboxyglutamic acid:2; Bromination:1	N/A	N/A	N/A	N/A	N/A	both	marine	marine
P58921	6493	Mollusca	Gastropoda	Neogastropoda	Conidae	Conus	Conus striatus	Conus striatus	Conotoxin A-superfamily	69	N/A	N/A	Venom	Amidation; Glycoprotein; Hydroxylation; Pyrrolidone carboxylic acid	Disulfide bond:3; Hydroxylation:3; Amidation:1; Glycosylation:1; Pyrrolidone carboxylic acid:1	N/A	N/A	N/A	N/A	N/A	both	marine	marine
P56633	41690	Mollusca	Gastropoda	Neogastropoda	Conidae	Conus	Conus purpurascens	Conus purpurascens	Conotoxin O-superfamily	72	N/A	N/A	Venom	Hydroxylation	Disulfide bond:3; Hydroxylation:1	N/A	N/A	N/A	N/A	N/A	both	marine	marine
P07231	6491	Mollusca	Gastropoda	Neogastropoda	Conidae	Conus	Conus geographus	Conus geographus	Conantokin family	100	N/A	N/A	Venom duct	Amidation; Gamma-carboxyglutamic acid	Gamma-carboxyglutamic acid:5; Amidation:1	N/A	N/A	N/A	N/A	N/A	both	marine	marine
P18512	6494	Mollusca	Gastropoda	Neogastropoda	Conidae	Conus	Conus textile	Conus textile	Conotoxin O-superfamily	77	N/A	N/A	N/A	Cleavage on pair of basic residues	Disulfide bond:3	N/A	N/A	N/A	N/A	N/A	both	marine	marine
P18513	6494	Mollusca	Gastropoda	Neogastropoda	Conidae	Conus	Conus textile	Conus textile	Conotoxin O-superfamily	77	N/A	N/A	N/A	Cleavage on pair of basic residues	Disulfide bond:3	N/A	N/A	N/A	N/A	N/A	both	marine	marine
P58806	61198	Mollusca	Gastropoda	Neogastropoda	Conidae	Conus	Conus radiatus	Conus radiatus	Conantokin family	27	N/A	N/A	Venom	Gamma-carboxyglutamic acid	Gamma-carboxyglutamic acid:4; Disulfide bond:1	N/A	N/A	N/A	N/A	N/A	both	marine	marine
P17684	6495	Mollusca	Gastropoda	Neogastropoda	Conidae	Conus	Conus tulipa	Conus tulipa	Conantokin family	21	N/A	N/A	Venom	Amidation; Gamma-carboxyglutamic acid	Gamma-carboxyglutamic acid:4; Amidation:1	N/A	N/A	N/A	N/A	N/A	both	marine	marine
Q7YZS9	89427	Mollusca	Gastropoda	Neogastropoda	Conidae	Conus	Conus virgo	Conus virgo	Conotoxin O-superfamily	67	N/A	N/A	Venom; Venom duct	N/A	N/A	N/A	N/A	N/A	N/A	N/A	both	marine	marine
P58807	42752	Mollusca	Gastropoda	Neogastropoda	Conidae	Conus	Conus marmoreus	Conus marmoreus	Chi/lambda-conotoxin family	11	N/A	N/A	Venom	Hydroxylation	Disulfide bond:2; Hydroxylation:1	N/A	N/A	N/A	N/A	N/A	both	marine	marine
P58808	42752	Mollusca	Gastropoda	Neogastropoda	Conidae	Conus	Conus marmoreus	Conus marmoreus	Chi/lambda-conotoxin family	61	N/A	N/A	Venom; Venom duct	Hydroxylation	Disulfide bond:2; Hydroxylation:1	N/A	N/A	N/A	N/A	N/A	both	marine	marine
P58809	42752	Mollusca	Gastropoda	Neogastropoda	Conidae	Conus	Conus marmoreus	Conus marmoreus	Chi/lambda-conotoxin family	12	N/A	N/A	Venom	Hydroxylation	Disulfide bond:2; Hydroxylation:1	N/A	N/A	N/A	N/A	N/A	both	marine	marine
P58810	42752	Mollusca	Gastropoda	Neogastropoda	Conidae	Conus	Conus marmoreus	Conus marmoreus	Chi/lambda-conotoxin family	13	N/A	N/A	Venom	Hydroxylation	Disulfide bond:2; Hydroxylation:1	N/A	N/A	N/A	N/A	N/A	both	marine	marine
Q9PW19	102640	Chordata	Lepidosauria	Squamata	Elapidae	Bungarus	Bungarus multicinctus	Bungarus multicinctus multicinctus	Snake toxin family	103	N/A	N/A	Venom gland	N/A	Disulfide bond:5	N/A	N/A	N/A	N/A	N/A	venom_tissue	terrestrial	terrestrial
Q9YGH0	8616	Chordata	Lepidosauria	Squamata	Elapidae	Bungarus	Bungarus multicinctus	Bungarus multicinctus	Snake toxin family	103	N/A	N/A	Venom gland	N/A	Disulfide bond:5	N/A	N/A	N/A	N/A	N/A	venom_tissue	terrestrial	terrestrial
P01523	6491	Mollusca	Gastropoda	Neogastropoda	Conidae	Conus	Conus geographus	Conus geographus	Conotoxin M-superfamily	22	N/A	N/A	N/A	Amidation; Hydroxylation	Disulfide bond:3; Hydroxylation:3; Amidation:1	N/A	N/A	N/A	N/A	N/A	both	marine	marine
P58925	41690	Mollusca	Gastropoda	Neogastropoda	Conidae	Conus	Conus purpurascens	Conus purpurascens	Conotoxin M-superfamily	27	fragment	N/A	Venom duct	Amidation; Cleavage on pair of basic residues; Hydroxylation; Pyrrolidone carboxylic acid	Disulfide bond:3; Hydroxylation:2; Amidation:1; Pyrrolidone carboxylic acid:1	N/A	N/A	N/A	N/A	N/A	both	marine	marine
P60207	89452	Mollusca	Gastropoda	Neogastropoda	Conidae	Conus	Conus stercusmuscarum	Conus stercusmuscarum	Conotoxin M-superfamily	31	fragment	N/A	Venom duct	Pyrrolidone carboxylic acid	Disulfide bond:3; Pyrrolidone carboxylic acid:1	N/A	N/A	N/A	N/A	N/A	both	marine	marine
Q86DU6	6493	Mollusca	Gastropoda	Neogastropoda	Conidae	Conus	Conus striatus	Conus striatus	Conotoxin M-superfamily	73	N/A	N/A	N/A	Pyrrolidone carboxylic acid	Disulfide bond:3; Pyrrolidone carboxylic acid:1	N/A	N/A	N/A	N/A	N/A	both	marine	marine
P01524	6491	Mollusca	Gastropoda	Neogastropoda	Conidae	Conus	Conus geographus	Conus geographus	Conotoxin M-superfamily	22	N/A	N/A	N/A	Amidation; Hydroxylation	Disulfide bond:3; Hydroxylation:3; Amidation:1	N/A	N/A	N/A	N/A	N/A	both	marine	marine
P05482	6491	Mollusca	Gastropoda	Neogastropoda	Conidae	Conus	Conus geographus	Conus geographus	Conotoxin M-superfamily	22	N/A	N/A	N/A	Amidation; Hydroxylation	Disulfide bond:3; Hydroxylation:3; Amidation:1	N/A	N/A	N/A	N/A	N/A	both	marine	marine
P58926	37335	Mollusca	Gastropoda	Neogastropoda	Conidae	Conus	Conus pennaceus	Conus pennaceus	Conotoxin M-superfamily	17	N/A	N/A	N/A	N/A	Disulfide bond:3	N/A	N/A	N/A	N/A	N/A	both	marine	marine
P58927	37335	Mollusca	Gastropoda	Neogastropoda	Conidae	Conus	Conus pennaceus	Conus pennaceus	Conotoxin M-superfamily	17	N/A	N/A	N/A	N/A	Disulfide bond:3	N/A	N/A	N/A	N/A	N/A	both	marine	marine
P56708	42752	Mollusca	Gastropoda	Neogastropoda	Conidae	Conus	Conus marmoreus	Conus marmoreus	Conotoxin O-superfamily	31	N/A	N/A	Venom	N/A	Disulfide bond:3	N/A	N/A	N/A	N/A	N/A	both	marine	marine
Q26443	42752	Mollusca	Gastropoda	Neogastropoda	Conidae	Conus	Conus marmoreus	Conus marmoreus	Conotoxin O-superfamily	82	N/A	N/A	Venom	Cleavage on pair of basic residues	Disulfide bond:3	N/A	N/A	N/A	N/A	N/A	both	marine	marine
Q9XYZ0	93154	Mollusca	Gastropoda	Neogastropoda	Conidae	Conus	Conus pulicarius	Conus pulicarius	Conotoxin O-superfamily	80	N/A	N/A	N/A	N/A	Disulfide bond:3	N/A	N/A	N/A	N/A	N/A	both	marine	marine
Q9XZL4	6493	Mollusca	Gastropoda	Neogastropoda	Conidae	Conus	Conus striatus	Conus striatus	Conotoxin O-superfamily	72	N/A	N/A	Venom duct	Amidation; Hydroxylation	Disulfide bond:3; Amidation:1; Hydroxylation:1	N/A	N/A	N/A	N/A	N/A	both	marine	marine
Q9XZK8	6494	Mollusca	Gastropoda	Neogastropoda	Conidae	Conus	Conus textile	Conus textile	Conotoxin O-superfamily	76	N/A	N/A	Venom duct	N/A	Disulfide bond:3	N/A	N/A	N/A	N/A	N/A	both	marine	marine
Q9XYZ1	93154	Mollusca	Gastropoda	Neogastropoda	Conidae	Conus	Conus pulicarius	Conus pulicarius	Conotoxin O-superfamily	74	N/A	N/A	N/A	N/A	Disulfide bond:3	N/A	N/A	N/A	N/A	N/A	both	marine	marine
Q9XZL5	6493	Mollusca	Gastropoda	Neogastropoda	Conidae	Conus	Conus striatus	Conus striatus	Conotoxin O-superfamily	72	N/A	N/A	Venom duct	Amidation; Hydroxylation	Disulfide bond:3; Amidation:1; Hydroxylation:1	N/A	N/A	N/A	N/A	N/A	both	marine	marine
Q9XZK9	6494	Mollusca	Gastropoda	Neogastropoda	Conidae	Conus	Conus textile	Conus textile	Conotoxin O-superfamily	76	N/A	N/A	Venom duct	N/A	Disulfide bond:3	N/A	N/A	N/A	N/A	N/A	both	marine	marine
Q9XZK2	6493	Mollusca	Gastropoda	Neogastropoda	Conidae	Conus	Conus striatus	Conus striatus	Conotoxin O-superfamily	71	N/A	N/A	Venom duct	Amidation	Disulfide bond:3; Amidation:1	N/A	N/A	N/A	N/A	N/A	both	marine	marine
Q9XZL0	6494	Mollusca	Gastropoda	Neogastropoda	Conidae	Conus	Conus textile	Conus textile	Conotoxin O-superfamily	76	N/A	N/A	Venom duct	N/A	Disulfide bond:3	N/A	N/A	N/A	N/A	N/A	both	marine	marine
Q9XZK3	6493	Mollusca	Gastropoda	Neogastropoda	Conidae	Conus	Conus striatus	Conus striatus	Conotoxin O-superfamily	78	N/A	N/A	Venom duct	N/A	Disulfide bond:3	N/A	N/A	N/A	N/A	N/A	both	marine	marine
Q9XZL1	6494	Mollusca	Gastropoda	Neogastropoda	Conidae	Conus	Conus textile	Conus textile	Conotoxin O-superfamily	81	N/A	N/A	Venom duct	N/A	Disulfide bond:3	N/A	N/A	N/A	N/A	N/A	both	marine	marine
Q9XZK4	6493	Mollusca	Gastropoda	Neogastropoda	Conidae	Conus	Conus striatus	Conus striatus	Conotoxin O-superfamily	77	N/A	N/A	Venom duct	N/A	Disulfide bond:3	N/A	N/A	N/A	N/A	N/A	both	marine	marine
Q9XZL2	6494	Mollusca	Gastropoda	Neogastropoda	Conidae	Conus	Conus textile	Conus textile	Conotoxin O-superfamily	76	N/A	N/A	Venom duct	N/A	Disulfide bond:3	N/A	N/A	N/A	N/A	N/A	both	marine	marine
P58917	101291	Mollusca	Gastropoda	Neogastropoda	Conidae	Conus	Conus catus	Conus catus	Conotoxin O-superfamily	71	N/A	N/A	Venom; Venom duct	Amidation	Disulfide bond:3; Amidation:1	N/A	N/A	N/A	N/A	N/A	both	marine	marine
P56712	37335	Mollusca	Gastropoda	Neogastropoda	Conidae	Conus	Conus pennaceus	Conus pennaceus	Conotoxin O-superfamily	31	N/A	N/A	Venom	Amidation	Disulfide bond:3; Amidation:1	N/A	N/A	N/A	N/A	N/A	both	marine	marine
P58914	61198	Mollusca	Gastropoda	Neogastropoda	Conidae	Conus	Conus radiatus	Conus radiatus	Conotoxin O-superfamily	27	N/A	N/A	N/A	Hydroxylation	Disulfide bond:3; Hydroxylation:2	N/A	N/A	N/A	N/A	N/A	both	marine	marine
P28880	6493	Mollusca	Gastropoda	Neogastropoda	Conidae	Conus	Conus striatus	Conus striatus	Conotoxin O-superfamily	72	N/A	N/A	Venom; Venom duct	Amidation; Hydroxylation	Disulfide bond:3; Amidation:1; Hydroxylation:1	N/A	N/A	N/A	N/A	N/A	both	marine	marine
P58915	6495	Mollusca	Gastropoda	Neogastropoda	Conidae	Conus	Conus tulipa	Conus tulipa	Conotoxin O-superfamily	26	N/A	N/A	N/A	Hydroxylation	Disulfide bond:3; Hydroxylation:3	N/A	N/A	N/A	N/A	N/A	both	marine	marine
P58918	101291	Mollusca	Gastropoda	Neogastropoda	Conidae	Conus	Conus catus	Conus catus	Conotoxin O-superfamily	25	N/A	N/A	Venom	Amidation	Disulfide bond:3; Amidation:1	N/A	N/A	N/A	N/A	N/A	both	marine	marine
P56713	37335	Mollusca	Gastropoda	Neogastropoda	Conidae	Conus	Conus pennaceus	Conus pennaceus	Conotoxin O-superfamily	30	N/A	N/A	Venom	N/A	Disulfide bond:3	N/A	N/A	N/A	N/A	N/A	both	marine	marine
P28881	6493	Mollusca	Gastropoda	Neogastropoda	Conidae	Conus	Conus striatus	Conus striatus	Conotoxin O-superfamily	72	N/A	N/A	Venom; Venom duct	Amidation	Disulfide bond:3; Amidation:1	N/A	N/A	N/A	N/A	N/A	both	marine	marine
P58919	101291	Mollusca	Gastropoda	Neogastropoda	Conidae	Conus	Conus catus	Conus catus	Conotoxin O-superfamily	26	N/A	N/A	Venom	Amidation	Disulfide bond:3; Amidation:1	N/A	N/A	N/A	N/A	N/A	both	marine	marine
P58920	101291	Mollusca	Gastropoda	Neogastropoda	Conidae	Conus	Conus catus	Conus catus	Conotoxin O-superfamily	73	N/A	N/A	Venom; Venom duct	Amidation	Disulfide bond:3; Amidation:1	N/A	N/A	N/A	N/A	N/A	both	marine	marine
P01522	6491	Mollusca	Gastropoda	Neogastropoda	Conidae	Conus	Conus geographus	Conus geographus	Conotoxin O-superfamily	73	N/A	N/A	N/A	Amidation; Hydroxylation	Disulfide bond:3; Hydroxylation:3; Amidation:1	N/A	N/A	N/A	N/A	N/A	both	marine	marine
Q9XZK5	6493	Mollusca	Gastropoda	Neogastropoda	Conidae	Conus	Conus striatus	Conus striatus	Conotoxin O-superfamily	82	N/A	N/A	Venom duct	N/A	Disulfide bond:3	N/A	N/A	N/A	N/A	N/A	both	marine	marine
Q9XZL3	6494	Mollusca	Gastropoda	Neogastropoda	Conidae	Conus	Conus textile	Conus textile	Conotoxin O-superfamily	82	N/A	N/A	Venom duct	N/A	Disulfide bond:3	N/A	N/A	N/A	N/A	N/A	both	marine	marine
P58916	101297	Mollusca	Gastropoda	Neogastropoda	Conidae	Conus	Conus consors	Conus consors	Conotoxin O-superfamily	27	N/A	N/A	Venom	Amidation; Hydroxylation	Disulfide bond:3; Amidation:1; Hydroxylation:1	N/A	N/A	N/A	N/A	N/A	both	marine	marine
P05484	6492	Mollusca	Gastropoda	Neogastropoda	Conidae	Conus	Conus magus	Conus magus	Conotoxin O-superfamily	71	N/A	N/A	Venom duct	Amidation	Disulfide bond:3; Amidation:1	N/A	N/A	N/A	N/A	N/A	both	marine	marine
P05485	6492	Mollusca	Gastropoda	Neogastropoda	Conidae	Conus	Conus magus	Conus magus	Conotoxin O-superfamily	25	N/A	N/A	N/A	Amidation	Disulfide bond:3; Amidation:1	N/A	N/A	N/A	N/A	N/A	both	marine	marine
P37300	6492	Mollusca	Gastropoda	Neogastropoda	Conidae	Conus	Conus magus	Conus magus	Conotoxin O-superfamily	29	fragment	N/A	N/A	Amidation; Hydroxylation	Disulfide bond:3; Amidation:1; Hydroxylation:1	N/A	N/A	N/A	N/A	N/A	both	marine	marine
Q26350	6492	Mollusca	Gastropoda	Neogastropoda	Conidae	Conus	Conus magus	Conus magus	Conotoxin O-superfamily	29	fragment	N/A	N/A	Amidation	Disulfide bond:3; Amidation:1	N/A	N/A	N/A	N/A	N/A	both	marine	marine
P05483	6491	Mollusca	Gastropoda	Neogastropoda	Conidae	Conus	Conus geographus	Conus geographus	Conotoxin O-superfamily	29	N/A	N/A	N/A	Hydroxylation	Disulfide bond:3; Hydroxylation:2	N/A	N/A	N/A	N/A	N/A	both	marine	marine
P56714	6494	Mollusca	Gastropoda	Neogastropoda	Conidae	Conus	Conus textile	Conus textile	Conotoxin O-superfamily	26	N/A	N/A	Venom	N/A	Disulfide bond:3	N/A	N/A	N/A	N/A	N/A	both	marine	marine
P83301	117992	Mollusca	Gastropoda	Neogastropoda	Conidae	Conus	Conus ventricosus	Conus ventricosus	Conotoxin O-superfamily	33	N/A	N/A	Venom	Amidation	Disulfide bond:3; Amidation:1	GO:0046929 (negative regulation of neurotransmitter sec...); GO:0009405 (pathogenesis); GO:0005576 (extracellular region); GO:0019855 (calcium channel inhibitor activity)	GO:0019855 (calcium channel inhibitor activity)	GO:0046929 (negative regulation of neurotransmitter sec...); GO:0009405 (pathogenesis)	GO:0005576 (extracellular region)	N/A	both	marine	marine
P56529	41690	Mollusca	Gastropoda	Neogastropoda	Conidae	Conus	Conus purpurascens	Conus purpurascens	Conotoxin M-superfamily	27	fragment	N/A	Venom	Amidation; Cleavage on pair of basic residues; Hydroxylation	Disulfide bond:3; Hydroxylation:3; Amidation:1	N/A	N/A	N/A	N/A	N/A	both	marine	marine
P60245	41690	Mollusca	Gastropoda	Neogastropoda	Conidae	Conus	Conus purpurascens	Conus purpurascens	Conotoxin M-superfamily	24	N/A	N/A	Venom	Amidation; Hydroxylation	Disulfide bond:3; Hydroxylation:3; Amidation:1	N/A	N/A	N/A	N/A	N/A	both	marine	marine
Q8I6V7	101314	Mollusca	Gastropoda	Neogastropoda	Conidae	Conus	Conus regius	Conus regius	Conotoxin P-superfamily	90	N/A	N/A	Venom duct	N/A	Disulfide bond:3	N/A	N/A	N/A	N/A	N/A	both	marine	marine
P58811	6495	Mollusca	Gastropoda	Neogastropoda	Conidae	Conus	Conus tulipa	Conus tulipa	Rho-conotoxin family	19	N/A	N/A	Venom	Amidation	Disulfide bond:2; Amidation:1	N/A	N/A	N/A	N/A	N/A	both	marine	marine
P58924	6491	Mollusca	Gastropoda	Neogastropoda	Conidae	Conus	Conus geographus	Conus geographus	Conotoxin S-superfamily	42	fragment	N/A	Venom	Amidation; Bromination; Hydroxylation	Disulfide bond:5; Amidation:1; Bromination:1; Hydroxylation:1	N/A	N/A	N/A	N/A	N/A	both	marine	marine
P58844	6491	Mollusca	Gastropoda	Neogastropoda	Conidae	Conus	Conus geographus	Conus geographus	N/A	29	N/A	N/A	N/A	Amidation; Gamma-carboxyglutamic acid	Disulfide bond:2; Amidation:1; Gamma-carboxyglutamic acid:1	N/A	N/A	N/A	N/A	N/A	both	marine	marine
P58846	6494	Mollusca	Gastropoda	Neogastropoda	Conidae	Conus	Conus textile	Conus textile	Conotoxin M-superfamily	12	N/A	N/A	N/A	Amidation; Hydroxylation	Disulfide bond:3; Amidation:1; Hydroxylation:1	N/A	N/A	N/A	N/A	N/A	both	marine	marine
P58782	55423	Mollusca	Gastropoda	Neogastropoda	Conidae	Conus	Conus ermineus	Conus ermineus	Alpha-A-conotoxin family	30	N/A	N/A	Venom	Amidation; Hydroxylation	Hydroxylation:5; Disulfide bond:3; Amidation:1	N/A	N/A	N/A	N/A	N/A	both	marine	marine
P58783	55423	Mollusca	Gastropoda	Neogastropoda	Conidae	Conus	Conus ermineus	Conus ermineus	Alpha-A-conotoxin family	30	N/A	N/A	Venom	Amidation; Hydroxylation	Hydroxylation:5; Disulfide bond:3; Amidation:1	N/A	N/A	N/A	N/A	N/A	both	marine	marine
O77256	35631	Mollusca	Gastropoda	Neogastropoda	Conidae	Conus	Conus imperialis	Conus imperialis	N/A	59	N/A	N/A	N/A	N/A	N/A	N/A	N/A	N/A	N/A	N/A	venom_tissue	marine	marine
P83390	198732	Mollusca	Gastropoda	Neogastropoda	Conidae	Conus	Conus amadis	Conus amadis	Conotoxin P-superfamily	27	N/A	N/A	Venom	Amidation	Disulfide bond:3; Amidation:1	N/A	N/A	N/A	N/A	N/A	both	marine	marine
P81662	6123	Cnidaria	Anthozoa	Actiniaria	Stichodactylidae	Stichodactyla	Stichodactyla helianthus	Stichodactyla helianthus	Sea anemone tenebrosin family	176	N/A	N/A	N/A	N/A	N/A	N/A	N/A	N/A	N/A	N/A	kw_toxin	marine	marine
P07845	6123	Cnidaria	Anthozoa	Actiniaria	Stichodactylidae	Stichodactyla	Stichodactyla helianthus	Stichodactyla helianthus	Sea anemone tenebrosin family	175	N/A	N/A	N/A	N/A	N/A	N/A	N/A	N/A	N/A	N/A	kw_toxin	marine	marine
P81742	8702	Chordata	Lepidosauria	Squamata	Viperidae	Eristicophis	Eristicophis macmahoni	Eristicophis macmahoni	Disintegrin family	69	N/A	N/A	Venom	N/A	Disulfide bond:6	N/A	N/A	N/A	N/A	N/A	venom_tissue	terrestrial	terrestrial
P81743	8702	Chordata	Lepidosauria	Squamata	Viperidae	Eristicophis	Eristicophis macmahoni	Eristicophis macmahoni	Disintegrin family	68	N/A	N/A	Venom	N/A	Disulfide bond:6	N/A	N/A	N/A	N/A	N/A	venom_tissue	terrestrial	terrestrial
P17349	88086	Chordata	Lepidosauria	Squamata	Viperidae	Protobothrops	Protobothrops elegans	Protobothrops elegans	Peptidase M12B family	481	N/A	N/A	Venom; Venom gland	Zymogen	Disulfide bond:6	N/A	N/A	N/A	N/A	N/A	venom_tissue	terrestrial	terrestrial
Q90YA6	88086	Chordata	Lepidosauria	Squamata	Viperidae	Protobothrops	Protobothrops elegans	Protobothrops elegans	Peptidase M12B family	481	N/A	N/A	Venom; Venom gland	Zymogen	Disulfide bond:7	N/A	N/A	N/A	N/A	N/A	venom_tissue	terrestrial	terrestrial
P81630	40353	Chordata	Lepidosauria	Squamata	Viperidae	Echis	Echis carinatus	Echis carinatus	Disintegrin family	67	N/A	N/A	Venom	N/A	Disulfide bond:3	N/A	N/A	N/A	N/A	N/A	venom_tissue	terrestrial	terrestrial
P81631	40353	Chordata	Lepidosauria	Squamata	Viperidae	Echis	Echis carinatus	Echis carinatus	Disintegrin family	67	N/A	N/A	Venom	N/A	Disulfide bond:3	N/A	N/A	N/A	N/A	N/A	venom_tissue	terrestrial	terrestrial
P82465	124223	Chordata	Lepidosauria	Squamata	Viperidae	Echis	Echis carinatus	Echis carinatus sochureki	Disintegrin family	68	N/A	N/A	Venom	N/A	Disulfide bond:5	N/A	N/A	N/A	N/A	N/A	venom_tissue	terrestrial	terrestrial
P82466	124223	Chordata	Lepidosauria	Squamata	Viperidae	Echis	Echis carinatus	Echis carinatus sochureki	Disintegrin family	69	N/A	N/A	Venom	N/A	Disulfide bond:5	N/A	N/A	N/A	N/A	N/A	venom_tissue	terrestrial	terrestrial
P83043	8697	Chordata	Lepidosauria	Squamata	Viperidae	Cerastes	Cerastes cerastes	Cerastes cerastes	Disintegrin family	65	N/A	N/A	Venom	N/A	Disulfide bond:6	N/A	N/A	N/A	N/A	N/A	venom_tissue	terrestrial	terrestrial
P83044	8697	Chordata	Lepidosauria	Squamata	Viperidae	Cerastes	Cerastes cerastes	Cerastes cerastes	Disintegrin family	65	N/A	N/A	Venom	N/A	Disulfide bond:6	N/A	N/A	N/A	N/A	N/A	venom_tissue	terrestrial	terrestrial
Q805F7	8713	Chordata	Lepidosauria	Squamata	Viperidae	Agkistrodon	Agkistrodon contortrix	Agkistrodon contortrix contortrix	Disintegrin family	111	N/A	N/A	Venom	N/A	Disulfide bond:6	GO:0007155 (cell adhesion); GO:0030195 (negative regulation of blood coagulation)	N/A	GO:0007155 (cell adhesion); GO:0030195 (negative regulation of blood coagulation)	N/A	N/A	venom_tissue	terrestrial	terrestrial
Q805F5	8716	Chordata	Lepidosauria	Squamata	Viperidae	Agkistrodon	Agkistrodon piscivorus	Agkistrodon piscivorus piscivorus	Disintegrin family	111	N/A	N/A	Venom	N/A	Disulfide bond:6	N/A	N/A	N/A	N/A	N/A	venom_tissue	terrestrial	terrestrial
P15503	8767	Chordata	Lepidosauria	Squamata	Viperidae	Craspedocephalus	Craspedocephalus gramineus	Craspedocephalus gramineus	Peptidase M12B family	480	N/A	N/A	Venom; Venom gland	Glycoprotein; Zymogen	Disulfide bond:8; Glycosylation:1	N/A	N/A	N/A	N/A	N/A	venom_tissue	terrestrial	terrestrial
P83253	8709	Chordata	Lepidosauria	Squamata	Viperidae	Macrovipera	Macrovipera lebetinus	Macrovipera lebetinus	Disintegrin family	64	N/A	N/A	Venom	N/A	Disulfide bond:6	GO:0007155 (cell adhesion); GO:0030195 (negative regulation of blood coagulation)	N/A	GO:0007155 (cell adhesion); GO:0030195 (negative regulation of blood coagulation)	N/A	N/A	venom_tissue	terrestrial	terrestrial
Q805F6	8713	Chordata	Lepidosauria	Squamata	Viperidae	Agkistrodon	Agkistrodon contortrix	Agkistrodon contortrix contortrix	Peptidase M12B family	483	N/A	N/A	Venom	Zymogen	Disulfide bond:8	N/A	N/A	N/A	N/A	N/A	venom_tissue	terrestrial	terrestrial
Q805F4	8716	Chordata	Lepidosauria	Squamata	Viperidae	Agkistrodon	Agkistrodon piscivorus	Agkistrodon piscivorus piscivorus	Peptidase M12B family	483	N/A	N/A	Venom	Zymogen	Disulfide bond:8	N/A	N/A	N/A	N/A	N/A	venom_tissue	terrestrial	terrestrial
P17495	8767	Chordata	Lepidosauria	Squamata	Viperidae	Craspedocephalus	Craspedocephalus gramineus	Craspedocephalus gramineus	Disintegrin family	73	N/A	N/A	Venom	N/A	Disulfide bond:6	N/A	N/A	N/A	N/A	N/A	venom_tissue	terrestrial	terrestrial
P83254	8709	Chordata	Lepidosauria	Squamata	Viperidae	Macrovipera	Macrovipera lebetinus	Macrovipera lebetinus	Disintegrin family	64	N/A	N/A	Venom	N/A	Disulfide bond:6	GO:0007155 (cell adhesion); GO:0030195 (negative regulation of blood coagulation)	N/A	GO:0007155 (cell adhesion); GO:0030195 (negative regulation of blood coagulation)	N/A	N/A	venom_tissue	terrestrial	terrestrial
P23323	88087	Chordata	Lepidosauria	Squamata	Viperidae	Protobothrops	Protobothrops flavoviridis	Protobothrops flavoviridis	Disintegrin family	75	N/A	N/A	Venom	N/A	Disulfide bond:1	N/A	N/A	N/A	N/A	N/A	venom_tissue	terrestrial	terrestrial
P18619	88087	Chordata	Lepidosauria	Squamata	Viperidae	Protobothrops	Protobothrops flavoviridis	Protobothrops flavoviridis	Peptidase M12B family	483	N/A	N/A	Venom; Venom gland	Glycoprotein; Zymogen	Disulfide bond:8; Glycosylation:2	N/A	N/A	N/A	N/A	N/A	venom_tissue	terrestrial	terrestrial
P62384	8765	Chordata	Lepidosauria	Squamata	Viperidae	Trimeresurus	Trimeresurus albolabris	Trimeresurus albolabris	Disintegrin family	73	N/A	N/A	Venom	N/A	Disulfide bond:6	N/A	N/A	N/A	N/A	N/A	venom_tissue	terrestrial	terrestrial
P62383	8767	Chordata	Lepidosauria	Squamata	Viperidae	Craspedocephalus	Craspedocephalus gramineus	Craspedocephalus gramineus	Disintegrin family	73	N/A	N/A	Venom	N/A	Disulfide bond:6	N/A	N/A	N/A	N/A	N/A	venom_tissue	terrestrial	terrestrial
Q7LZI5	35671	Chordata	Lepidosauria	Squamata	Viperidae	Gloydius	Gloydius ussuriensis	Gloydius ussuriensis	Disintegrin family	71	N/A	N/A	Venom	N/A	Disulfide bond:6	N/A	N/A	N/A	N/A	N/A	venom_tissue	terrestrial	terrestrial
Q7LZT4	35671	Chordata	Lepidosauria	Squamata	Viperidae	Gloydius	Gloydius ussuriensis	Gloydius ussuriensis	Disintegrin family	71	N/A	N/A	Venom	N/A	Disulfide bond:6	N/A	N/A	N/A	N/A	N/A	venom_tissue	terrestrial	terrestrial
P83041	8697	Chordata	Lepidosauria	Squamata	Viperidae	Cerastes	Cerastes cerastes	Cerastes cerastes	Disintegrin family	65	N/A	N/A	Venom	N/A	Disulfide bond:6	N/A	N/A	N/A	N/A	N/A	venom_tissue	terrestrial	terrestrial
Q9IAB0	8713	Chordata	Lepidosauria	Squamata	Viperidae	Agkistrodon	Agkistrodon contortrix	Agkistrodon contortrix contortrix	Peptidase M12B family	483	N/A	N/A	Venom gland	Zymogen	Disulfide bond:6	N/A	N/A	N/A	N/A	N/A	venom_tissue	terrestrial	terrestrial
P21858	242054	Chordata	Lepidosauria	Squamata	Viperidae	Gloydius	Gloydius blomhoffii	Gloydius blomhoffii	Disintegrin family	71	N/A	N/A	Venom	N/A	Disulfide bond:1	N/A	N/A	N/A	N/A	N/A	venom_tissue	terrestrial	terrestrial
P16338	8716	Chordata	Lepidosauria	Squamata	Viperidae	Agkistrodon	Agkistrodon piscivorus	Agkistrodon piscivorus piscivorus	Disintegrin family	71	N/A	N/A	Venom	N/A	Disulfide bond:1	N/A	N/A	N/A	N/A	N/A	venom_tissue	terrestrial	terrestrial
P17497	8692	Chordata	Lepidosauria	Squamata	Viperidae	Bitis	Bitis arietans	Bitis arietans	Disintegrin family	83	N/A	N/A	Venom	N/A	Disulfide bond:7	N/A	N/A	N/A	N/A	N/A	venom_tissue	terrestrial	terrestrial
P18618	8725	Chordata	Lepidosauria	Squamata	Viperidae	Bothrops	Bothrops atrox	Bothrops atrox	Disintegrin family	71	N/A	N/A	Venom	N/A	Disulfide bond:1	N/A	N/A	N/A	N/A	N/A	venom_tissue	terrestrial	terrestrial
P31988	8727	Chordata	Lepidosauria	Squamata	Viperidae	Bothrops	Bothrops cotiara	Bothrops cotiara	Disintegrin family	72	N/A	N/A	Venom	N/A	Disulfide bond:1	N/A	N/A	N/A	N/A	N/A	venom_tissue	terrestrial	terrestrial
P31989	8724	Chordata	Lepidosauria	Squamata	Viperidae	Bothrops	Bothrops jararaca	Bothrops jararaca	Disintegrin family	73	N/A	N/A	Venom	N/A	Disulfide bond:1	N/A	N/A	N/A	N/A	N/A	venom_tissue	terrestrial	terrestrial
P68520	8730	Chordata	Lepidosauria	Squamata	Viperidae	Crotalus	Crotalus atrox	Crotalus atrox	Disintegrin family	72	N/A	N/A	Venom	N/A	N/A	N/A	N/A	N/A	N/A	N/A	venom_tissue	terrestrial	terrestrial
P31981	8744	Chordata	Lepidosauria	Squamata	Viperidae	Crotalus	Crotalus basiliscus	Crotalus basiliscus	Disintegrin family	72	N/A	N/A	Venom	N/A	N/A	N/A	N/A	N/A	N/A	N/A	venom_tissue	terrestrial	terrestrial
P31982	31149	Chordata	Lepidosauria	Squamata	Viperidae	Crotalus	Crotalus cerastes	Crotalus cerastes cerastes	Disintegrin family	73	N/A	N/A	Venom	N/A	N/A	N/A	N/A	N/A	N/A	N/A	venom_tissue	terrestrial	terrestrial
P68521	31150	Chordata	Lepidosauria	Squamata	Viperidae	Crotalus	Crotalus durissus	Crotalus durissus durissus	Disintegrin family	72	N/A	N/A	Venom	N/A	N/A	N/A	N/A	N/A	N/A	N/A	venom_tissue	terrestrial	terrestrial
P31984	31151	Chordata	Lepidosauria	Squamata	Viperidae	Crotalus	Crotalus molossus	Crotalus molossus molossus	Disintegrin family	73	N/A	N/A	Venom	N/A	N/A	N/A	N/A	N/A	N/A	N/A	venom_tissue	terrestrial	terrestrial
P31985	36309	Chordata	Lepidosauria	Squamata	Viperidae	Crotalus	Crotalus cerberus	Crotalus cerberus	Disintegrin family	72	N/A	N/A	Venom	N/A	N/A	N/A	N/A	N/A	N/A	N/A	venom_tissue	terrestrial	terrestrial
P31986	8750	Chordata	Lepidosauria	Squamata	Viperidae	Crotalus	Crotalus lutosus	Crotalus lutosus	Disintegrin family	73	N/A	N/A	Venom	N/A	N/A	N/A	N/A	N/A	N/A	N/A	venom_tissue	terrestrial	terrestrial
P31987	8742	Chordata	Lepidosauria	Squamata	Viperidae	Crotalus	Crotalus viridis	Crotalus viridis viridis	Disintegrin family	71	N/A	N/A	Venom	N/A	N/A	N/A	N/A	N/A	N/A	N/A	venom_tissue	terrestrial	terrestrial
P17347	40353	Chordata	Lepidosauria	Squamata	Viperidae	Echis	Echis carinatus	Echis carinatus	Disintegrin family	49	N/A	N/A	Venom	Pyrrolidone carboxylic acid	Disulfide bond:4; Pyrrolidone carboxylic acid:1	N/A	N/A	N/A	N/A	N/A	venom_tissue	terrestrial	terrestrial
P22826	8702	Chordata	Lepidosauria	Squamata	Viperidae	Eristicophis	Eristicophis macmahoni	Eristicophis macmahoni	Disintegrin family	51	N/A	N/A	Venom	Pyrrolidone carboxylic acid	Disulfide bond:4; Pyrrolidone carboxylic acid:1	N/A	N/A	N/A	N/A	N/A	venom_tissue	terrestrial	terrestrial
P31990	8753	Chordata	Lepidosauria	Squamata	Viperidae	Lachesis	Lachesis muta	Lachesis muta muta	Disintegrin family	73	N/A	N/A	Venom	N/A	N/A	N/A	N/A	N/A	N/A	N/A	venom_tissue	terrestrial	terrestrial
P22827	8759	Chordata	Lepidosauria	Squamata	Viperidae	Sistrurus	Sistrurus miliarius	Sistrurus miliarius barbouri	Disintegrin family	73	N/A	N/A	Venom	N/A	Disulfide bond:6	N/A	N/A	N/A	N/A	N/A	venom_tissue	terrestrial	terrestrial
P22828	8757	Chordata	Lepidosauria	Squamata	Viperidae	Sistrurus	Sistrurus tergeminus	Sistrurus tergeminus	Disintegrin family	73	N/A	N/A	Venom	N/A	Disulfide bond:6	N/A	N/A	N/A	N/A	N/A	venom_tissue	terrestrial	terrestrial
P83469	209528	Chordata	Lepidosauria	Squamata	Viperidae	Macrovipera	Macrovipera lebetinus	Macrovipera lebetina obtusa	Disintegrin family	41	N/A	N/A	Venom	N/A	Disulfide bond:4	N/A	N/A	N/A	N/A	N/A	venom_tissue	terrestrial	terrestrial
P30431	8724	Chordata	Lepidosauria	Squamata	Viperidae	Bothrops	Bothrops jararaca	Bothrops jararaca	Peptidase M12B family	571	fragment	N/A	Venom gland	Glycoprotein; Pyrrolidone carboxylic acid; Zymogen	Disulfide bond:8; Glycosylation:1; Pyrrolidone carboxylic acid:1	N/A	N/A	N/A	N/A	N/A	venom_tissue	terrestrial	terrestrial
Q7ZZS9	135726	Chordata	Lepidosauria	Squamata	Viperidae	Protobothrops	Protobothrops jerdonii	Protobothrops jerdonii	Peptidase M12B family	481	N/A	N/A	Venom; Venom gland	Glycoprotein; Zymogen	Disulfide bond:8; Glycosylation:1	N/A	N/A	N/A	N/A	N/A	venom_tissue	terrestrial	terrestrial
P83658	40353	Chordata	Lepidosauria	Squamata	Viperidae	Echis	Echis carinatus	Echis carinatus	Disintegrin family	64	N/A	N/A	Venom	N/A	Disulfide bond:6	N/A	N/A	N/A	N/A	N/A	venom_tissue	terrestrial	terrestrial
Q7ZZM2	135726	Chordata	Lepidosauria	Squamata	Viperidae	Protobothrops	Protobothrops jerdonii	Protobothrops jerdonii	Disintegrin family	110	N/A	N/A	N/A	N/A	Disulfide bond:4	N/A	N/A	N/A	N/A	N/A	venom_tissue	terrestrial	terrestrial
P21859	88087	Chordata	Lepidosauria	Squamata	Viperidae	Protobothrops	Protobothrops flavoviridis	Protobothrops flavoviridis	Disintegrin family	70	N/A	N/A	Venom	N/A	Disulfide bond:6	N/A	N/A	N/A	N/A	N/A	venom_tissue	terrestrial	terrestrial
P83912	135726	Chordata	Lepidosauria	Squamata	Viperidae	Protobothrops	Protobothrops jerdonii	Protobothrops jerdonii	Peptidase M12B family	484	N/A	N/A	Venom	Zymogen	Disulfide bond:9	N/A	N/A	N/A	N/A	N/A	venom_tissue	terrestrial	terrestrial
P82172	9258	Chordata	Mammalia	Monotremata	Ornithorhynchidae	Ornithorhynchus	Ornithorhynchus anatinus	Ornithorhynchus anatinus	N/A	42	N/A	N/A	Venom; Venom gland	N/A	Disulfide bond:3	N/A	N/A	N/A	N/A	N/A	both	terrestrial	terrestrial
P82140	9258	Chordata	Mammalia	Monotremata	Ornithorhynchidae	Ornithorhynchus	Ornithorhynchus anatinus	Ornithorhynchus anatinus	N/A	42	N/A	N/A	Venom; Venom gland	N/A	Disulfide bond:3	N/A	N/A	N/A	N/A	N/A	both	terrestrial	terrestrial
P82141	9258	Chordata	Mammalia	Monotremata	Ornithorhynchidae	Ornithorhynchus	Ornithorhynchus anatinus	Ornithorhynchus anatinus	N/A	38	N/A	N/A	Venom; Venom gland	N/A	Disulfide bond:1	N/A	N/A	N/A	N/A	N/A	both	terrestrial	terrestrial
P28374	8618	Chordata	Lepidosauria	Squamata	Elapidae	Dendroaspis	Dendroaspis angusticeps	Dendroaspis angusticeps	Natriuretic peptide family	38	N/A	N/A	Venom	N/A	Disulfide bond:1	N/A	N/A	N/A	N/A	N/A	both	terrestrial	terrestrial
P49343	39300	Arthropoda	Insecta	Hymenoptera	Formicidae	Ectatomma	Ectatomma tuberculatum	Ectatomma tuberculatum	Ectatomin family	37	N/A	LD(50) is 0.0068 mg/kg by intracerebroventricular injection.	Venom	N/A	Disulfide bond:2	N/A	N/A	N/A	N/A	N/A	kw_toxin	terrestrial	terrestrial
P49344	39300	Arthropoda	Insecta	Hymenoptera	Formicidae	Ectatomma	Ectatomma tuberculatum	Ectatomma tuberculatum	Ectatomin family	34	N/A	LD(50) is 0.0068 mg/kg by intracerebroventricular injection.	Venom	N/A	Disulfide bond:2	N/A	N/A	N/A	N/A	N/A	kw_toxin	terrestrial	terrestrial
P61914	6106	Cnidaria	Anthozoa	Actiniaria	Actiniidae	Actinia	Actinia equina	Actinia equina	Sea anemone tenebrosin family	214	N/A	N/A	N/A	N/A	N/A	N/A	N/A	N/A	N/A	N/A	kw_toxin	marine	marine
P61915	6105	Cnidaria	Anthozoa	Actiniaria	Actiniidae	Actinia	Actinia tenebrosa	Actinia tenebrosa	Sea anemone tenebrosin family	179	N/A	N/A	N/A	N/A	N/A	N/A	N/A	N/A	N/A	N/A	kw_toxin	marine	marine
Q9Y1U9	6106	Cnidaria	Anthozoa	Actiniaria	Actiniidae	Actinia	Actinia equina	Actinia equina	Sea anemone tenebrosin family	214	N/A	N/A	N/A	N/A	N/A	N/A	N/A	N/A	N/A	N/A	kw_toxin	marine	marine
Q93109	6106	Cnidaria	Anthozoa	Actiniaria	Actiniidae	Actinia	Actinia equina	Actinia equina	Sea anemone tenebrosin family	214	N/A	N/A	N/A	N/A	N/A	N/A	N/A	N/A	N/A	N/A	kw_toxin	marine	marine
P04203	8554	Chordata	Lepidosauria	Squamata	Helodermatidae	Heloderma	Heloderma suspectum	Heloderma suspectum	Glucagon family	38	N/A	N/A	Venom	N/A	N/A	N/A	N/A	N/A	N/A	N/A	both	terrestrial	terrestrial
P04204	8554	Chordata	Lepidosauria	Squamata	Helodermatidae	Heloderma	Heloderma suspectum	Heloderma suspectum	Glucagon family	35	N/A	N/A	Venom	Amidation	Amidation:1	N/A	N/A	N/A	N/A	N/A	both	terrestrial	terrestrial
P20394	8552	Chordata	Lepidosauria	Squamata	Helodermatidae	Heloderma	Heloderma horridum	Heloderma horridum horridum	Glucagon family	39	N/A	N/A	Venom	Amidation	Amidation:1	N/A	N/A	N/A	N/A	N/A	both	terrestrial	terrestrial
P26349	8554	Chordata	Lepidosauria	Squamata	Helodermatidae	Heloderma	Heloderma suspectum	Heloderma suspectum	Glucagon family	87	N/A	N/A	Venom	Amidation	Amidation:1	N/A	N/A	N/A	N/A	N/A	both	terrestrial	terrestrial
P83255	8709	Chordata	Lepidosauria	Squamata	Viperidae	Macrovipera	Macrovipera lebetinus	Macrovipera lebetinus	Peptidase M12B family	202	N/A	N/A	Venom	Glycoprotein	Disulfide bond:3; Glycosylation:1	GO:0006508 (proteolysis and peptidolysis); GO:0030193 (regulation of blood coagulation); GO:0005509 (calcium ion binding); GO:0042029 (fibrolase activity); GO:0000287 (magnesium ion binding); GO:0008270 (zinc ion binding)	GO:0005509 (calcium ion binding); GO:0042029 (fibrolase activity); GO:0000287 (magnesium ion binding); GO:0008270 (zinc ion binding)	GO:0006508 (proteolysis and peptidolysis); GO:0030193 (regulation of blood coagulation)	N/A	N/A	venom_tissue	terrestrial	terrestrial
Q76CA1	230562	Cnidaria	Anthozoa	Actiniaria	Stichodactylidae	Stichodactyla	Stichodactyla gigantea	Stichodactyla gigantea	Contains 1 EGF-like domain	86	N/A	PD(50) is 215 ug/kg to crabs. LD(50) is >1000 ug/kg to crabs.	Cnidoblast	Cleavage on pair of basic residues	Disulfide bond:3	N/A	N/A	N/A	N/A	N/A	kw_toxin	marine	marine
Q76CA3	230562	Cnidaria	Anthozoa	Actiniaria	Stichodactylidae	Stichodactyla	Stichodactyla gigantea	Stichodactyla gigantea	Sea anemone sodium channel inhibitory toxin family	74	N/A	LD(50) is 70 ug/kg to crabs.	Cnidoblast	Cleavage on pair of basic residues	N/A	N/A	N/A	N/A	N/A	N/A	kw_toxin	marine	marine
Q76CA0	230562	Cnidaria	Anthozoa	Actiniaria	Stichodactylidae	Stichodactyla	Stichodactyla gigantea	Stichodactyla gigantea	Sea anemone sodium channel inhibitory toxin family	84	N/A	LD(50) is 120 ug/kg to crabs.	Cnidoblast	Cleavage on pair of basic residues	N/A	N/A	N/A	N/A	N/A	N/A	kw_toxin	marine	marine
P43685	8552	Chordata	Lepidosauria	Squamata	Helodermatidae	Heloderma	Heloderma horridum	Heloderma horridum horridum	Peptidase S1 family	245	N/A	N/A	Venom	Glycoprotein	Disulfide bond:5; Glycosylation:1	N/A	N/A	N/A	N/A	N/A	both	terrestrial	terrestrial
P82656	132263	Arthropoda	Arachnida	Scorpiones	Caraboctonidae	Hoffmannihadrurus	Hoffmannihadrurus aztecus	Hoffmannihadrurus aztecus	Antimicrobial peptide scorpion family	41	N/A	N/A	Venom	N/A	N/A	N/A	N/A	N/A	N/A	N/A	venom_tissue	terrestrial	terrestrial
Q91055	8552	Chordata	Lepidosauria	Squamata	Helodermatidae	Heloderma	Heloderma horridum	Heloderma horridum horridum	CRISP family	242	N/A	N/A	Salivary gland; Venom	N/A	N/A	N/A	N/A	N/A	N/A	N/A	both	terrestrial	terrestrial
P58689	38281	Cnidaria	Anthozoa	Actiniaria	Stichodactylidae	Heteractis	Heteractis magnifica	Heteractis magnifica	Sea anemone tenebrosin family	20	fragment	N/A	N/A	N/A	N/A	N/A	N/A	N/A	N/A	N/A	kw_toxin	marine	marine
P58690	38281	Cnidaria	Anthozoa	Actiniaria	Stichodactylidae	Heteractis	Heteractis magnifica	Heteractis magnifica	Sea anemone tenebrosin family	22	fragment	N/A	N/A	N/A	N/A	N/A	N/A	N/A	N/A	N/A	kw_toxin	marine	marine
Q9U6X1	38281	Cnidaria	Anthozoa	Actiniaria	Stichodactylidae	Heteractis	Heteractis magnifica	Heteractis magnifica	Sea anemone tenebrosin family	211	N/A	N/A	N/A	N/A	N/A	N/A	N/A	N/A	N/A	N/A	kw_toxin	marine	marine
P58691	175771	Cnidaria	Anthozoa	Actiniaria	Stichodactylidae	Radianthus	Radianthus crispa	Radianthus crispa	Sea anemone tenebrosin family	30	fragment	N/A	N/A	N/A	N/A	N/A	N/A	N/A	N/A	N/A	kw_toxin	marine	marine
P39088	38281	Cnidaria	Anthozoa	Actiniaria	Stichodactylidae	Heteractis	Heteractis magnifica	Heteractis magnifica	Sea anemone tenebrosin family	54	fragment	N/A	N/A	N/A	N/A	N/A	N/A	N/A	N/A	N/A	kw_toxin	marine	marine
Q86LR2	6082	Cnidaria	Hydrozoa	Anthoathecata	Hydridae	Hydra	Hydra viridissima	Hydra viridissima	N/A	243	N/A	PD(50) is 1.72 mg/kg by injection in blowfly larvae.	N/A	N/A	N/A	GO:0019835 (cytolysis); GO:0019836 (hemolysis); GO:0005576 (extracellular region)	N/A	GO:0019835 (cytolysis); GO:0019836 (hemolysis)	GO:0005576 (extracellular region)	N/A	kw_toxin	terrestrial	freshwater
Q8JIR2	88087	Chordata	Lepidosauria	Squamata	Viperidae	Protobothrops	Protobothrops flavoviridis	Protobothrops flavoviridis	Peptidase M12B family	609	N/A	N/A	Venom; Venom gland	Glycoprotein; Pyrrolidone carboxylic acid; Zymogen	Disulfide bond:8; Glycosylation:4; Pyrrolidone carboxylic acid:1	GO:0030195 (negative regulation of blood coagulation); GO:0006508 (proteolysis and peptidolysis); GO:0008237 (metallopeptidase activity); GO:0008270 (zinc ion binding)	GO:0008237 (metallopeptidase activity); GO:0008270 (zinc ion binding)	GO:0030195 (negative regulation of blood coagulation); GO:0006508 (proteolysis and peptidolysis)	N/A	N/A	venom_tissue	terrestrial	terrestrial
P20164	88087	Chordata	Lepidosauria	Squamata	Viperidae	Protobothrops	Protobothrops flavoviridis	Protobothrops flavoviridis	Peptidase M12B family	614	N/A	N/A	Venom; Venom gland	Glycoprotein; Pyrrolidone carboxylic acid; Zymogen	Disulfide bond:8; Glycosylation:4; Pyrrolidone carboxylic acid:1	N/A	N/A	N/A	N/A	N/A	venom_tissue	terrestrial	terrestrial
P14530	88087	Chordata	Lepidosauria	Squamata	Viperidae	Protobothrops	Protobothrops flavoviridis	Protobothrops flavoviridis	Peptidase M12B family	478	N/A	N/A	Venom; Venom gland	Pyrrolidone carboxylic acid	Disulfide bond:9; Pyrrolidone carboxylic acid:1	N/A	N/A	N/A	N/A	N/A	venom_tissue	terrestrial	terrestrial
P20416	8724	Chordata	Lepidosauria	Squamata	Viperidae	Bothrops	Bothrops jararaca	Bothrops jararaca	Peptidase M12B family	29	fragment	N/A	Venom	N/A	N/A	N/A	N/A	N/A	N/A	N/A	venom_tissue	terrestrial	terrestrial
P22796	8753	Chordata	Lepidosauria	Squamata	Viperidae	Lachesis	Lachesis muta	Lachesis muta muta	Peptidase M12B family	200	N/A	N/A	Venom	N/A	N/A	N/A	N/A	N/A	N/A	N/A	venom_tissue	terrestrial	terrestrial
Q9PSN7	8736	Chordata	Lepidosauria	Squamata	Viperidae	Crotalus	Crotalus ruber	Crotalus ruber ruber	Peptidase M12B family	216	fragment	N/A	Venom	Glycoprotein	Disulfide bond:6; Glycosylation:1	GO:0007596 (blood coagulation); GO:0008237 (metallopeptidase activity)	GO:0008237 (metallopeptidase activity)	GO:0007596 (blood coagulation)	N/A	N/A	venom_tissue	terrestrial	terrestrial
P20897	8736	Chordata	Lepidosauria	Squamata	Viperidae	Crotalus	Crotalus ruber	Crotalus ruber ruber	Peptidase M12B family	202	N/A	N/A	Venom	Pyrrolidone carboxylic acid	Disulfide bond:2; Pyrrolidone carboxylic acid:1	N/A	N/A	N/A	N/A	N/A	venom_tissue	terrestrial	terrestrial
Q08169	7460	Arthropoda	Insecta	Hymenoptera	Apidae	Apis	Apis mellifera	Apis mellifera	Glycosyl hydrolase 56 family	382	N/A	N/A	Venom; Venom gland	Glycoprotein; Zymogen	Disulfide bond:2; Glycosylation:2	N/A	N/A	N/A	N/A	N/A	venom_tissue	terrestrial	terrestrial
P58609	184615	Arthropoda	Insecta	Hemiptera	Reduviidae	Isyndus	Isyndus obscurus	Isyndus obscurus	N/A	36	N/A	N/A	Saliva	N/A	Disulfide bond:3	N/A	N/A	N/A	N/A	N/A	both	terrestrial	terrestrial
P59868	55084	Arthropoda	Arachnida	Scorpiones	Scorpionidae	Pandinus	Pandinus imperator	Pandinus imperator	Scorpion calcine family	33	N/A	N/A	Venom	N/A	Disulfide bond:3	N/A	N/A	N/A	N/A	N/A	both	terrestrial	terrestrial
P59888	55084	Arthropoda	Arachnida	Scorpiones	Scorpionidae	Pandinus	Pandinus imperator	Pandinus imperator	Phospholipase A2 family	167	N/A	N/A	Venom; Venom gland	Zymogen	Disulfide bond:5	N/A	N/A	N/A	N/A	N/A	both	terrestrial	terrestrial
P25660	8613	Chordata	Lepidosauria	Squamata	Elapidae	Bungarus	Bungarus fasciatus	Bungarus fasciatus	Contains 1 BPTI/Kunitz inhibitor domain	65	N/A	N/A	Venom	N/A	Disulfide bond:3	N/A	N/A	N/A	N/A	N/A	venom_tissue	terrestrial	terrestrial
P00987	8616	Chordata	Lepidosauria	Squamata	Elapidae	Bungarus	Bungarus multicinctus	Bungarus multicinctus	Contains 1 BPTI/Kunitz inhibitor domain	85	N/A	N/A	Venom; Venom gland	N/A	Disulfide bond:4	N/A	N/A	N/A	N/A	N/A	both	terrestrial	terrestrial
P00991	8705	Chordata	Lepidosauria	Squamata	Viperidae	Vipera	Vipera ammodytes	Vipera ammodytes ammodytes	Contains 1 BPTI/Kunitz inhibitor domain	61	N/A	N/A	Venom	Pyrrolidone carboxylic acid	Disulfide bond:3; Pyrrolidone carboxylic acid:1	N/A	N/A	N/A	N/A	N/A	venom_tissue	terrestrial	terrestrial
P00989	8616	Chordata	Lepidosauria	Squamata	Elapidae	Bungarus	Bungarus multicinctus	Bungarus multicinctus	Contains 1 BPTI/Kunitz inhibitor domain	85	N/A	N/A	Liver; Venom; Venom gland	N/A	Disulfide bond:4	N/A	N/A	N/A	N/A	N/A	both	terrestrial	terrestrial
P00990	8708	Chordata	Lepidosauria	Squamata	Viperidae	Daboia	Daboia siamensis	Daboia siamensis	Contains 1 BPTI/Kunitz inhibitor domain	60	N/A	N/A	Venom	N/A	Disulfide bond:3	N/A	N/A	N/A	N/A	N/A	venom_tissue	terrestrial	terrestrial
P00985	8626	Chordata	Lepidosauria	Squamata	Elapidae	Hemachatus	Hemachatus haemachatus	Hemachatus haemachatus	Contains 1 BPTI/Kunitz inhibitor domain	57	N/A	N/A	N/A	N/A	Disulfide bond:3	N/A	N/A	N/A	N/A	N/A	venom_tissue	terrestrial	terrestrial
P00986	8655	Chordata	Lepidosauria	Squamata	Elapidae	Naja	Naja nivea	Naja nivea	Contains 1 BPTI/Kunitz inhibitor domain	57	N/A	N/A	Venom	N/A	Disulfide bond:3	N/A	N/A	N/A	N/A	N/A	venom_tissue	terrestrial	terrestrial
P00992	8705	Chordata	Lepidosauria	Squamata	Viperidae	Vipera	Vipera ammodytes	Vipera ammodytes ammodytes	Contains 1 BPTI/Kunitz inhibitor domain	65	N/A	N/A	Venom	N/A	Disulfide bond:3	N/A	N/A	N/A	N/A	N/A	venom_tissue	terrestrial	terrestrial
P00983	8620	Chordata	Lepidosauria	Squamata	Elapidae	Dendroaspis	Dendroaspis polylepis	Dendraspis polylepis polylepis	Contains 1 BPTI/Kunitz inhibitor domain	57	N/A	N/A	Venom	N/A	Disulfide bond:3	N/A	N/A	N/A	N/A	N/A	both	terrestrial	terrestrial
P19859	35670	Chordata	Lepidosauria	Squamata	Elapidae	Naja	Naja naja	Naja naja	Contains 1 BPTI/Kunitz inhibitor domain	57	N/A	N/A	Venom	N/A	Disulfide bond:3	N/A	N/A	N/A	N/A	N/A	venom_tissue	terrestrial	terrestrial
P82966	8665	Chordata	Lepidosauria	Squamata	Elapidae	Ophiophagus	Ophiophagus hannah	Ophiophagus hannah	Contains 1 BPTI/Kunitz inhibitor domain	58	N/A	N/A	Venom gland	N/A	Disulfide bond:3	GO:0005576 (extracellular region); GO:0004867 (serine-type endopeptidase inhibitor activity)	GO:0004867 (serine-type endopeptidase inhibitor activity)	N/A	GO:0005576 (extracellular region)	N/A	venom_tissue	terrestrial	terrestrial
Q7LZE3	8618	Chordata	Lepidosauria	Squamata	Elapidae	Dendroaspis	Dendroaspis angusticeps	Dendroaspis angusticeps	Contains 1 BPTI/Kunitz inhibitor domain	59	N/A	N/A	Venom	N/A	Disulfide bond:3	N/A	N/A	N/A	N/A	N/A	venom_tissue	terrestrial	terrestrial
Q7LZS8	8618	Chordata	Lepidosauria	Squamata	Elapidae	Dendroaspis	Dendroaspis angusticeps	Dendroaspis angusticeps	Contains 1 BPTI/Kunitz inhibitor domain	59	N/A	N/A	Venom	N/A	Disulfide bond:3	N/A	N/A	N/A	N/A	N/A	venom_tissue	terrestrial	terrestrial
P00984	8620	Chordata	Lepidosauria	Squamata	Elapidae	Dendroaspis	Dendroaspis polylepis	Dendraspis polylepis polylepis	Contains 1 BPTI/Kunitz inhibitor domain	59	N/A	N/A	Venom	N/A	Disulfide bond:3	N/A	N/A	N/A	N/A	N/A	venom_tissue	terrestrial	terrestrial
P00980	8618	Chordata	Lepidosauria	Squamata	Elapidae	Dendroaspis	Dendroaspis angusticeps	Dendroaspis angusticeps	Contains 1 BPTI/Kunitz inhibitor domain	59	N/A	LD(50) is 23 mg/kg by intravenous injection.	Venom	Pyrrolidone carboxylic acid	Disulfide bond:3; Pyrrolidone carboxylic acid:1	N/A	N/A	N/A	N/A	N/A	both	terrestrial	terrestrial
P00979	8620	Chordata	Lepidosauria	Squamata	Elapidae	Dendroaspis	Dendroaspis polylepis	Dendraspis polylepis polylepis	Contains 1 BPTI/Kunitz inhibitor domain	60	N/A	LD(50) is 38 mg/kg by intravenous injection.	Venom	N/A	Disulfide bond:3	N/A	N/A	N/A	N/A	N/A	both	terrestrial	terrestrial
P00982	8618	Chordata	Lepidosauria	Squamata	Elapidae	Dendroaspis	Dendroaspis angusticeps	Dendroaspis angusticeps	Contains 1 BPTI/Kunitz inhibitor domain	57	N/A	LD(50) is 15 mg/kg by intravenous injection.	N/A	N/A	Disulfide bond:3	N/A	N/A	N/A	N/A	N/A	both	terrestrial	terrestrial
P00981	8620	Chordata	Lepidosauria	Squamata	Elapidae	Dendroaspis	Dendroaspis polylepis	Dendraspis polylepis polylepis	Contains 1 BPTI/Kunitz inhibitor domain	79	fragment	LD(50) is 30 mg/kg by intravenous injection.	Venom	N/A	Disulfide bond:3	N/A	N/A	N/A	N/A	N/A	both	terrestrial	terrestrial
P24541	8702	Chordata	Lepidosauria	Squamata	Viperidae	Eristicophis	Eristicophis macmahoni	Eristicophis macmahoni	Contains 1 BPTI/Kunitz inhibitor domain	62	N/A	N/A	Venom	N/A	Disulfide bond:3	N/A	N/A	N/A	N/A	N/A	venom_tissue	terrestrial	terrestrial
P20229	35670	Chordata	Lepidosauria	Squamata	Elapidae	Naja	Naja naja	Naja naja	Contains 1 BPTI/Kunitz inhibitor domain	57	N/A	N/A	Venom	N/A	Disulfide bond:3	N/A	N/A	N/A	N/A	N/A	venom_tissue	terrestrial	terrestrial
Q7LZE4	8667	Chordata	Lepidosauria	Squamata	Elapidae	Oxyuranus	Oxyuranus scutellatus	Oxyuranus scutellatus scutellatus	Contains 1 BPTI/Kunitz inhibitor domain	62	N/A	N/A	Venom	N/A	Disulfide bond:3	N/A	N/A	N/A	N/A	N/A	both	terrestrial	terrestrial
P83974	278060	Arthropoda	Arachnida	Araneae	Theraphosidae	Chilobrachys	Chilobrachys guangxiensis	Chilobrachys guangxiensis	N/A	62	N/A	N/A	Venom	N/A	N/A	N/A	N/A	N/A	N/A	N/A	both	terrestrial	terrestrial
P62520	278060	Arthropoda	Arachnida	Araneae	Theraphosidae	Chilobrachys	Chilobrachys guangxiensis	Chilobrachys guangxiensis	N/A	63	N/A	N/A	Venom; Venom gland	N/A	Disulfide bond:3	N/A	N/A	N/A	N/A	N/A	both	terrestrial	terrestrial
P82942	8649	Chordata	Lepidosauria	Squamata	Elapidae	Naja	Naja kaouthia	Naja kaouthia	Peptidase M12B family	401	N/A	N/A	Venom	Glycoprotein	Disulfide bond:6; Glycosylation:1	N/A	N/A	N/A	N/A	N/A	venom_tissue	terrestrial	terrestrial
Q9TWG0	6108	Cnidaria	Anthozoa	Actiniaria	Actiniidae	Anemonia	Anemonia sulcata	Anemonia sulcata	Contains 1 BPTI/Kunitz inhibitor domain	58	N/A	N/A	N/A	N/A	Disulfide bond:3	N/A	N/A	N/A	N/A	N/A	kw_toxin	marine	marine
Q9TWF9	6108	Cnidaria	Anthozoa	Actiniaria	Actiniidae	Anemonia	Anemonia sulcata	Anemonia sulcata	Contains 1 BPTI/Kunitz inhibitor domain	58	N/A	N/A	N/A	N/A	Disulfide bond:3	N/A	N/A	N/A	N/A	N/A	kw_toxin	marine	marine
Q9TWF8	6108	Cnidaria	Anthozoa	Actiniaria	Actiniidae	Anemonia	Anemonia sulcata	Anemonia sulcata	Contains 1 BPTI/Kunitz inhibitor domain	59	N/A	N/A	N/A	N/A	Disulfide bond:3	N/A	N/A	N/A	N/A	N/A	kw_toxin	marine	marine
P60311	33626	Chordata	Lepidosauria	Squamata	Elapidae	Naja	Naja sputatrix	Naja sputatrix	Snake toxin family	60	N/A	N/A	Venom	N/A	Disulfide bond:4	N/A	N/A	N/A	N/A	N/A	both	terrestrial	terrestrial
P83659	246266	Arthropoda	Insecta	Hymenoptera	Pompilidae	Cyphononyx	Cyphononyx dorsalis	Cyphononyx dorsalis	Bradykinin family	9	N/A	N/A	Venom	N/A	N/A	GO:0045776 (negative regulation of blood pressure); GO:0045987 (positive regulation of smooth muscle contra...); GO:0005615 (extracellular space)	N/A	GO:0045776 (negative regulation of blood pressure); GO:0045987 (positive regulation of smooth muscle contra...)	GO:0005615 (extracellular space)	N/A	venom_tissue	terrestrial	terrestrial
P83655	118530	Arthropoda	Arachnida	Scorpiones	Scorpionidae	Heterometrus	Heterometrus spinifer	Heterometrus spinifer	N/A	23	N/A	N/A	Venom	N/A	Disulfide bond:2	N/A	N/A	N/A	N/A	N/A	both	terrestrial	terrestrial
P58910	170972	Arthropoda	Arachnida	Scorpiones	Buthidae	Parabuthus	Parabuthus transvaalicus	Parabuthus transvaalicus	Alpha/beta-scorpion toxin family	63	N/A	N/A	Venom	N/A	Disulfide bond:4	N/A	N/A	N/A	N/A	N/A	both	terrestrial	terrestrial
P23631	6924	Arthropoda	Arachnida	Araneae	Theridiidae	Latrodectus	Latrodectus mactans	Latrodectus mactans	Latrotoxin family	1401	N/A	N/A	Venom; Venom gland	N/A	N/A	N/A	N/A	N/A	N/A	N/A	kw_toxin	terrestrial	terrestrial
Q9XZC0	6924	Arthropoda	Arachnida	Araneae	Theridiidae	Latrodectus	Latrodectus mactans	Latrodectus mactans	Latrotoxin family	1395	N/A	N/A	N/A	N/A	N/A	N/A	N/A	N/A	N/A	N/A	both	terrestrial	terrestrial
P84038	8709	Chordata	Lepidosauria	Squamata	Viperidae	Macrovipera	Macrovipera lebetinus	Macrovipera lebetinus	Contains 1 C-type lectin family domain	42	fragment	N/A	Venom	Glycoprotein	Disulfide bond:1	N/A	N/A	N/A	N/A	N/A	venom_tissue	terrestrial	terrestrial
P84037	8709	Chordata	Lepidosauria	Squamata	Viperidae	Macrovipera	Macrovipera lebetinus	Macrovipera lebetinus	Contains 1 C-type lectin family domain	43	fragment	N/A	Venom	Glycoprotein	Disulfide bond:1	N/A	N/A	N/A	N/A	N/A	venom_tissue	terrestrial	terrestrial
Q7LZ31	8552	Chordata	Lepidosauria	Squamata	Helodermatidae	Heloderma	Heloderma horridum	Heloderma horridum horridum	N/A	33	fragment	LD(50) is 0.135 mg/kg on mice.	Venom	N/A	N/A	N/A	N/A	N/A	N/A	N/A	both	terrestrial	terrestrial
Q02989	6924	Arthropoda	Arachnida	Araneae	Theridiidae	Latrodectus	Latrodectus mactans	Latrodectus mactans	Latrotoxin family	1411	fragment	N/A	Venom gland	N/A	N/A	N/A	N/A	N/A	N/A	N/A	both	terrestrial	terrestrial
Q25338	6924	Arthropoda	Arachnida	Araneae	Theridiidae	Latrodectus	Latrodectus mactans	Latrodectus mactans	Latrotoxin family	1214	N/A	N/A	Venom gland	N/A	N/A	N/A	N/A	N/A	N/A	N/A	both	terrestrial	terrestrial
Q95P90	34649	Arthropoda	Arachnida	Scorpiones	Buthidae	Olivierus	Olivierus martensii	Olivierus martensii	N/A	94	N/A	N/A	Venom gland	N/A	Disulfide bond:3	N/A	N/A	N/A	N/A	N/A	both	terrestrial	terrestrial
P61507	278031	Arthropoda	Arachnida	Araneae	Lycosidae	Hogna	Hogna carolinensis	Hogna carolinensis	N/A	25	N/A	N/A	Venom	Amidation	Amidation:1	N/A	N/A	N/A	N/A	N/A	both	terrestrial	terrestrial
P61508	278031	Arthropoda	Arachnida	Araneae	Lycosidae	Hogna	Hogna carolinensis	Hogna carolinensis	N/A	27	N/A	N/A	Venom	N/A	N/A	N/A	N/A	N/A	N/A	N/A	both	terrestrial	terrestrial
P56569	34649	Arthropoda	Arachnida	Scorpiones	Buthidae	Olivierus	Olivierus martensii	Olivierus martensii	Alpha/beta-scorpion toxin family	64	N/A	N/A	Venom	N/A	Disulfide bond:4	N/A	N/A	N/A	N/A	N/A	both	terrestrial	terrestrial
Q86BW9	34649	Arthropoda	Arachnida	Scorpiones	Buthidae	Olivierus	Olivierus martensii	Olivierus martensii	Alpha/beta-scorpion toxin family	85	N/A	N/A	Venom gland	Amidation	Disulfide bond:4; Amidation:1	N/A	N/A	N/A	N/A	N/A	both	terrestrial	terrestrial
P59853	34649	Arthropoda	Arachnida	Scorpiones	Buthidae	Olivierus	Olivierus martensii	Olivierus martensii	Alpha/beta-scorpion toxin family	85	N/A	N/A	Venom gland	Amidation	Disulfide bond:4; Amidation:1	N/A	N/A	N/A	N/A	N/A	both	terrestrial	terrestrial
P28375	8619	Chordata	Lepidosauria	Squamata	Elapidae	Dendroaspis	Dendroaspis jamesoni	Dendroaspis jamesoni kaimosae	Snake toxin family	59	N/A	N/A	Venom	N/A	Disulfide bond:4	N/A	N/A	N/A	N/A	N/A	both	terrestrial	terrestrial
P69034	91439	Arthropoda	Insecta	Hymenoptera	Vespidae	Protopolybia	Protopolybia exigua	Protopolybia exigua	MCD family	14	N/A	N/A	Venom	Amidation	Amidation:1	N/A	N/A	N/A	N/A	N/A	venom_tissue	terrestrial	terrestrial
P69035	91439	Arthropoda	Insecta	Hymenoptera	Vespidae	Protopolybia	Protopolybia exigua	Protopolybia exigua	MCD family	14	N/A	N/A	Venom	Amidation	Amidation:1	N/A	N/A	N/A	N/A	N/A	venom_tissue	terrestrial	terrestrial
P69036	91439	Arthropoda	Insecta	Hymenoptera	Vespidae	Protopolybia	Protopolybia exigua	Protopolybia exigua	MCD family	14	N/A	N/A	Venom	Amidation	Amidation:1	N/A	N/A	N/A	N/A	N/A	venom_tissue	terrestrial	terrestrial
P42716	31921	Arthropoda	Insecta	Hymenoptera	Vespidae	Parapolybia	Parapolybia indica	Parapolybia indica	MCD family	14	N/A	N/A	Venom	Amidation	Amidation:1	N/A	N/A	N/A	N/A	N/A	venom_tissue	terrestrial	terrestrial
P01517	7457	Arthropoda	Insecta	Hymenoptera	Vespidae	Polistes	Polistes jokahamae	Polistes jokahamae	MCD family	14	N/A	N/A	Venom	Amidation	Amidation:1	N/A	N/A	N/A	N/A	N/A	venom_tissue	terrestrial	terrestrial
P21654	7444	Arthropoda	Insecta	Hymenoptera	Vespidae	Vespa	Vespa basalis	Vespa basalis	MCD family	14	N/A	N/A	Venom	Amidation	Amidation:1	N/A	N/A	N/A	N/A	N/A	venom_tissue	terrestrial	terrestrial
P01516	7445	Arthropoda	Insecta	Hymenoptera	Vespidae	Vespa	Vespa crabro	Vespa crabro	MCD family	14	N/A	N/A	Venom	Amidation	Amidation:1	N/A	N/A	N/A	N/A	N/A	venom_tissue	terrestrial	terrestrial
P01514	7452	Arthropoda	Insecta	Hymenoptera	Vespidae	Vespula	Vespula lewisii	Vespula lewisii	MCD family	14	N/A	N/A	Venom	Amidation	Amidation:1	N/A	N/A	N/A	N/A	N/A	venom_tissue	terrestrial	terrestrial
P04205	7446	Arthropoda	Insecta	Hymenoptera	Vespidae	Vespa	Vespa mandarinia	Vespa mandarinia	MCD family	14	N/A	N/A	Venom	Amidation	Amidation:1	N/A	N/A	N/A	N/A	N/A	venom_tissue	terrestrial	terrestrial
P17238	7447	Arthropoda	Insecta	Hymenoptera	Vespidae	Vespa	Vespa orientalis	Vespa orientalis	MCD family	14	N/A	N/A	Venom	Amidation	Amidation:1	N/A	N/A	N/A	N/A	N/A	venom_tissue	terrestrial	terrestrial
P01515	7448	Arthropoda	Insecta	Hymenoptera	Vespidae	Vespa	Vespa simillima	Vespa simillima xanthoptera	MCD family	14	N/A	N/A	Venom	Amidation	Amidation:1	N/A	N/A	N/A	N/A	N/A	venom_tissue	terrestrial	terrestrial
P01499	7460	Arthropoda	Insecta	Hymenoptera	Apidae	Apis	Apis mellifera	Apis mellifera	N/A	50	N/A	N/A	Venom; Venom gland	Amidation; Formylation	Formylation:3; Disulfide bond:2; Amidation:1	N/A	N/A	N/A	N/A	N/A	both	terrestrial	terrestrial
P04567	28643	Arthropoda	Insecta	Hymenoptera	Apidae	Bombus	Bombus pensylvanicus	Bombus pensylvanicus	N/A	28	N/A	N/A	Venom	N/A	Disulfide bond:2	N/A	N/A	N/A	N/A	N/A	venom_tissue	terrestrial	terrestrial
P68407	94128	Arthropoda	Insecta	Hymenoptera	Apidae	Apis	Apis cerana	Apis cerana cerana	Melittin family	70	N/A	N/A	Venom gland	Amidation	Amidation:1	N/A	N/A	N/A	N/A	N/A	both	terrestrial	terrestrial
Q8LW54	7461	Arthropoda	Insecta	Hymenoptera	Apidae	Apis	Apis cerana	Apis cerana	Melittin family	77	N/A	N/A	N/A	Amidation	Amidation:1	N/A	N/A	N/A	N/A	N/A	both	terrestrial	terrestrial
P01502	7462	Arthropoda	Insecta	Hymenoptera	Apidae	Apis	Apis dorsata	Apis dorsata	Melittin family	26	N/A	N/A	N/A	Amidation	Amidation:1	N/A	N/A	N/A	N/A	N/A	both	terrestrial	terrestrial
P01504	7463	Arthropoda	Insecta	Hymenoptera	Apidae	Apis	Apis florea	Apis florea	Melittin family	26	N/A	N/A	N/A	Amidation	Amidation:1	N/A	N/A	N/A	N/A	N/A	kw_toxin	terrestrial	terrestrial
P01501	7460	Arthropoda	Insecta	Hymenoptera	Apidae	Apis	Apis mellifera	Apis mellifera	Melittin family	70	N/A	N/A	N/A	Amidation; Formylation	Amidation:1; Formylation:1	N/A	N/A	N/A	N/A	N/A	both	terrestrial	terrestrial
P59261	202806	Arthropoda	Insecta	Hymenoptera	Vespidae	Polistes	Polistes hebraeus	Polistes hebraeus	Melittin family	70	N/A	N/A	Venom gland	Amidation	Amidation:1	N/A	N/A	N/A	N/A	N/A	both	terrestrial	terrestrial
P59262	7453	Arthropoda	Insecta	Hymenoptera	Vespidae	Vespula	Vespula maculifrons	Vespula maculifrons	Melittin family	70	N/A	N/A	Venom gland	Amidation	Amidation:1	N/A	N/A	N/A	N/A	N/A	both	terrestrial	terrestrial
P68408	202807	Arthropoda	Insecta	Hymenoptera	Vespidae	Vespa	Vespa magnifica	Vespa magnifica	Melittin family	70	N/A	N/A	Venom gland	Amidation	Amidation:1	N/A	N/A	N/A	N/A	N/A	both	terrestrial	terrestrial
P68409	202809	Arthropoda	Insecta	Hymenoptera	Vespidae	Vespa	Vespa velutina	Vespa velutina nigrithorax	Melittin family	70	N/A	N/A	Venom gland	Amidation	Amidation:1	N/A	N/A	N/A	N/A	N/A	both	terrestrial	terrestrial
P60273	29015	Arthropoda	Arachnida	Araneae	Theraphosidae	Grammostola	Grammostola rosea	Grammostola rosea	Spider potassium channel inhibitory toxin family	31	N/A	N/A	N/A	N/A	Disulfide bond:3	N/A	N/A	N/A	N/A	N/A	both	terrestrial	terrestrial
Q7YT39	29015	Arthropoda	Arachnida	Araneae	Theraphosidae	Grammostola	Grammostola rosea	Grammostola rosea	Spider potassium channel inhibitory toxin family	82	N/A	N/A	Venom; Venom gland	Amidation	Amidation:1	N/A	N/A	N/A	N/A	N/A	both	terrestrial	terrestrial
O57540	8732	Chordata	Lepidosauria	Squamata	Viperidae	Crotalus	Crotalus durissus	Crotalus durissus terrificus	Snake toxin myotoxin family	65	N/A	N/A	Venom gland	N/A	Disulfide bond:3	N/A	N/A	N/A	N/A	N/A	both	terrestrial	terrestrial
Q9PWF3	8732	Chordata	Lepidosauria	Squamata	Viperidae	Crotalus	Crotalus durissus	Crotalus durissus terrificus	Snake toxin myotoxin family	65	N/A	N/A	Liver; Venom gland	N/A	Disulfide bond:3	N/A	N/A	N/A	N/A	N/A	both	terrestrial	terrestrial
O73799	8732	Chordata	Lepidosauria	Squamata	Viperidae	Crotalus	Crotalus durissus	Crotalus durissus terrificus	Snake toxin myotoxin family	64	N/A	N/A	Venom gland	N/A	Disulfide bond:3	N/A	N/A	N/A	N/A	N/A	both	terrestrial	terrestrial
Q07932	13618	Arthropoda	Insecta	Hymenoptera	Formicidae	Myrmecia	Myrmecia pilosula	Myrmecia pilosula	N/A	112	N/A	N/A	Venom	N/A	N/A	N/A	N/A	N/A	N/A	N/A	venom_tissue	terrestrial	terrestrial
Q26464	13618	Arthropoda	Insecta	Hymenoptera	Formicidae	Myrmecia	Myrmecia pilosula	Myrmecia pilosula	N/A	75	N/A	N/A	Venom	N/A	N/A	N/A	N/A	N/A	N/A	N/A	venom_tissue	terrestrial	terrestrial
P24331	8732	Chordata	Lepidosauria	Squamata	Viperidae	Crotalus	Crotalus durissus	Crotalus durissus terrificus	Snake toxin myotoxin family	65	N/A	N/A	Venom gland	N/A	Disulfide bond:3	N/A	N/A	N/A	N/A	N/A	both	terrestrial	terrestrial
P12028	8740	Chordata	Lepidosauria	Squamata	Viperidae	Crotalus	Crotalus concolor	Crotalus concolor	Snake toxin myotoxin family	43	N/A	N/A	N/A	N/A	Disulfide bond:3	N/A	N/A	N/A	N/A	N/A	both	terrestrial	terrestrial
P01476	8742	Chordata	Lepidosauria	Squamata	Viperidae	Crotalus	Crotalus viridis	Crotalus viridis viridis	Snake toxin myotoxin family	42	N/A	LD(50) is 3.0 mg/kg by intramuscular injection.	Venom	N/A	Disulfide bond:3	N/A	N/A	N/A	N/A	N/A	both	terrestrial	terrestrial
P24332	8732	Chordata	Lepidosauria	Squamata	Viperidae	Crotalus	Crotalus durissus	Crotalus durissus terrificus	Snake toxin myotoxin family	64	fragment	N/A	Venom gland	N/A	Disulfide bond:1	N/A	N/A	N/A	N/A	N/A	both	terrestrial	terrestrial
P12029	8740	Chordata	Lepidosauria	Squamata	Viperidae	Crotalus	Crotalus concolor	Crotalus concolor	Snake toxin myotoxin family	43	N/A	N/A	N/A	N/A	Disulfide bond:3	N/A	N/A	N/A	N/A	N/A	both	terrestrial	terrestrial
P63175	8742	Chordata	Lepidosauria	Squamata	Viperidae	Crotalus	Crotalus viridis	Crotalus viridis viridis	Snake toxin myotoxin family	45	N/A	N/A	Venom	N/A	Disulfide bond:3	N/A	N/A	N/A	N/A	N/A	both	terrestrial	terrestrial
P24333	8732	Chordata	Lepidosauria	Squamata	Viperidae	Crotalus	Crotalus durissus	Crotalus durissus terrificus	Snake toxin myotoxin family	65	N/A	N/A	Venom gland	N/A	Disulfide bond:3	N/A	N/A	N/A	N/A	N/A	both	terrestrial	terrestrial
P63176	8742	Chordata	Lepidosauria	Squamata	Viperidae	Crotalus	Crotalus viridis	Crotalus viridis viridis	Snake toxin myotoxin family	45	N/A	N/A	Venom	N/A	Disulfide bond:3	N/A	N/A	N/A	N/A	N/A	both	terrestrial	terrestrial
P24334	8732	Chordata	Lepidosauria	Squamata	Viperidae	Crotalus	Crotalus durissus	Crotalus durissus terrificus	Snake toxin myotoxin family	51	fragment	N/A	Venom gland	N/A	Disulfide bond:3	N/A	N/A	N/A	N/A	N/A	both	terrestrial	terrestrial
P01475	8732	Chordata	Lepidosauria	Squamata	Viperidae	Crotalus	Crotalus durissus	Crotalus durissus terrificus	Snake toxin myotoxin family	42	N/A	LD(50) is 1.5 mg/kg by intravenous injection. LD(50) is 32.8 mg/kg by intraperitoneal injection into mice.	N/A	N/A	Disulfide bond:3	N/A	N/A	N/A	N/A	N/A	both	terrestrial	terrestrial
P01477	8741	Chordata	Lepidosauria	Squamata	Viperidae	Crotalus	Crotalus helleri	Crotalus helleri	Snake toxin myotoxin family	43	N/A	LD(50) is 1.96 mg/kg by intravenous injection.	N/A	N/A	Disulfide bond:3	N/A	N/A	N/A	N/A	N/A	both	terrestrial	terrestrial
P24330	8729	Chordata	Lepidosauria	Squamata	Viperidae	Crotalus	Crotalus adamanteus	Crotalus adamanteus	Snake toxin myotoxin family	45	N/A	LD(50) is 0.96 mg/kg by subcutaneous injection.	Venom	N/A	Disulfide bond:3	N/A	N/A	N/A	N/A	N/A	both	terrestrial	terrestrial
P63327	221570	Chordata	Lepidosauria	Squamata	Viperidae	Crotalus	Crotalus durissus	Crotalus durissus ruruima	Snake toxin myotoxin family	42	N/A	N/A	Venom	N/A	Disulfide bond:3	N/A	N/A	N/A	N/A	N/A	both	terrestrial	terrestrial
P82972	47769	Chordata	Lepidosauria	Squamata	Viperidae	Pseudocerastes	Pseudocerastes persicus	Pseudocerastes persicus	Natriuretic peptide family	37	N/A	N/A	Venom	N/A	Disulfide bond:1	GO:0030146 (diuresis); GO:0045776 (negative regulation of blood pressure); GO:0009405 (pathogenesis); GO:0030828 (positive regulation of cGMP biosynthesis); GO:0005576 (extracellular region)	N/A	GO:0030146 (diuresis); GO:0045776 (negative regulation of blood pressure); GO:0009405 (pathogenesis); GO:0030828 (positive regulation of cGMP biosynthesis)	GO:0005576 (extracellular region)	N/A	both	terrestrial	terrestrial
P80958	8656	Chordata	Lepidosauria	Squamata	Elapidae	Naja	Naja atra	Naja atra	Snake toxin family	82	N/A	N/A	Liver; Venom; Venom gland	N/A	Disulfide bond:4	N/A	N/A	N/A	N/A	N/A	both	terrestrial	terrestrial
Q9W717	8656	Chordata	Lepidosauria	Squamata	Elapidae	Naja	Naja atra	Naja atra	Snake toxin family	86	N/A	N/A	Venom gland	N/A	Disulfide bond:4	N/A	N/A	N/A	N/A	N/A	both	terrestrial	terrestrial
O77463	6887	Arthropoda	Arachnida	Scorpiones	Buthidae	Tityus	Tityus serrulatus	Tityus serrulatus	Alpha/beta-scorpion toxin family	84	N/A	N/A	Venom	Amidation	Disulfide bond:4; Amidation:1	N/A	N/A	N/A	N/A	N/A	venom_tissue	terrestrial	terrestrial
P60589	8654	Chordata	Lepidosauria	Squamata	Elapidae	Naja	Naja nigricollis	Naja nigricollis	Waprin toxin family	51	N/A	N/A	Venom	N/A	Disulfide bond:4	N/A	N/A	N/A	N/A	N/A	both	terrestrial	terrestrial
P83490	201391	Chordata	Lepidosauria	Squamata	Colubridae	Coelognathus	Coelognathus radiatus	Coelognathus radiatus	Snake toxin family	77	N/A	N/A	Venom	Pyrrolidone carboxylic acid	Disulfide bond:5; Pyrrolidone carboxylic acid:1	N/A	N/A	N/A	N/A	N/A	both	terrestrial	terrestrial
Q9PUB7	54390	Chordata	Lepidosauria	Squamata	Elapidae	Micrurus	Micrurus corallinus	Micrurus corallinus	Snake toxin family	78	N/A	N/A	Venom gland	N/A	Disulfide bond:4	N/A	N/A	N/A	N/A	N/A	both	terrestrial	terrestrial
Q9PRI1	54390	Chordata	Lepidosauria	Squamata	Elapidae	Micrurus	Micrurus corallinus	Micrurus corallinus	Snake toxin family	78	N/A	N/A	Venom gland	N/A	Disulfide bond:4	N/A	N/A	N/A	N/A	N/A	both	terrestrial	terrestrial
P58370	54390	Chordata	Lepidosauria	Squamata	Elapidae	Micrurus	Micrurus corallinus	Micrurus corallinus	Snake toxin family	86	N/A	N/A	Venom gland	N/A	Disulfide bond:5	N/A	N/A	N/A	N/A	N/A	both	terrestrial	terrestrial
P01526	6221	Nemertea	Pilidiophora	Heteronemertea	Lineidae	Cerebratulus	Cerebratulus lacteus	Cerebratulus lacteus	Worm B-toxin family	55	N/A	N/A	N/A	Hydroxylation	Disulfide bond:4; Hydroxylation:1	N/A	N/A	N/A	N/A	N/A	kw_toxin	marine	marine
P01525	6221	Nemertea	Pilidiophora	Heteronemertea	Lineidae	Cerebratulus	Cerebratulus lacteus	Cerebratulus lacteus	Worm B-toxin family	55	N/A	N/A	N/A	Hydroxylation	Disulfide bond:4; Hydroxylation:1	N/A	N/A	N/A	N/A	N/A	kw_toxin	marine	marine
Q8AY53	92438	Chordata	Lepidosauria	Squamata	Elapidae	Bungarus	Bungarus candidus	Bungarus candidus	Snake toxin family	86	N/A	N/A	Venom gland	N/A	Disulfide bond:4	N/A	N/A	N/A	N/A	N/A	both	terrestrial	terrestrial
Q8AY52	92438	Chordata	Lepidosauria	Squamata	Elapidae	Bungarus	Bungarus candidus	Bungarus candidus	Snake toxin family	86	N/A	N/A	Venom gland	N/A	Disulfide bond:4	N/A	N/A	N/A	N/A	N/A	both	terrestrial	terrestrial
Q8AY56	92438	Chordata	Lepidosauria	Squamata	Elapidae	Bungarus	Bungarus candidus	Bungarus candidus	Snake toxin family	87	N/A	N/A	Venom gland	N/A	Disulfide bond:5	N/A	N/A	N/A	N/A	N/A	both	terrestrial	terrestrial
Q8AY55	92438	Chordata	Lepidosauria	Squamata	Elapidae	Bungarus	Bungarus candidus	Bungarus candidus	Snake toxin family	87	N/A	N/A	Venom gland	N/A	Disulfide bond:5	N/A	N/A	N/A	N/A	N/A	both	terrestrial	terrestrial
P60615	8616	Chordata	Lepidosauria	Squamata	Elapidae	Bungarus	Bungarus multicinctus	Bungarus multicinctus	Snake toxin family	95	N/A	LD(50) is 0.3 mg/kg by subcutaneous injection.	Liver; Venom; Venom gland	N/A	Disulfide bond:5	N/A	N/A	N/A	N/A	N/A	both	terrestrial	terrestrial
P60616	8616	Chordata	Lepidosauria	Squamata	Elapidae	Bungarus	Bungarus multicinctus	Bungarus multicinctus	Snake toxin family	95	N/A	N/A	Liver; Venom; Venom gland	N/A	Disulfide bond:5	N/A	N/A	N/A	N/A	N/A	both	terrestrial	terrestrial
P01385	8605	Chordata	Lepidosauria	Squamata	Elapidae	Acanthophis	Acanthophis antarcticus	Acanthophis antarcticus	Snake toxin family	73	N/A	LD(50) is 0.13 mg/kg by intramuscular injection.	Venom	N/A	Disulfide bond:5	N/A	N/A	N/A	N/A	N/A	both	terrestrial	terrestrial
P25670	8607	Chordata	Lepidosauria	Squamata	Elapidae	Aspidelaps	Aspidelaps scutatus	Aspidelaps scutatus	Snake toxin family	68	N/A	LD(50) is 0.13 mg/kg by intravenous injection.	Venom	N/A	Disulfide bond:5	N/A	N/A	N/A	N/A	N/A	both	terrestrial	terrestrial
P01380	8680	Chordata	Lepidosauria	Squamata	Elapidae	Hydrophis	Hydrophis stokesii	Hydrophis stokesii	Snake toxin family	70	N/A	LD(50) is 0.096 mg/kg by intramuscular injection.	Venom	Amidation	Disulfide bond:5; Amidation:1	N/A	N/A	N/A	N/A	N/A	both	marine	marine
P34074	8610	Chordata	Lepidosauria	Squamata	Elapidae	Naja	Naja annulata	Naja annulata annulata	Snake toxin family	71	N/A	LD(50) is 0.086 mg/kg by intraperitoneal injection.	Venom	N/A	Disulfide bond:5	N/A	N/A	N/A	N/A	N/A	both	terrestrial	terrestrial
P01398	8616	Chordata	Lepidosauria	Squamata	Elapidae	Bungarus	Bungarus multicinctus	Bungarus multicinctus	Snake toxin family	87	N/A	N/A	Liver; Venom; Venom gland	N/A	Disulfide bond:5	N/A	N/A	N/A	N/A	N/A	both	terrestrial	terrestrial
P01393	8619	Chordata	Lepidosauria	Squamata	Elapidae	Dendroaspis	Dendroaspis jamesoni	Dendroaspis jamesoni kaimosae	Snake toxin family	72	N/A	LD(50) is 0.38 mg/kg by subcutaneous injection.	Venom	N/A	Disulfide bond:5	N/A	N/A	N/A	N/A	N/A	both	terrestrial	terrestrial
P01396	8620	Chordata	Lepidosauria	Squamata	Elapidae	Dendroaspis	Dendroaspis polylepis	Dendraspis polylepis polylepis	Snake toxin family	72	N/A	LD(50) is 0.12 mg/kg by subcutaneous injection.	N/A	N/A	Disulfide bond:5	N/A	N/A	N/A	N/A	N/A	both	terrestrial	terrestrial
P01394	8621	Chordata	Lepidosauria	Squamata	Elapidae	Dendroaspis	Dendroaspis viridis	Dendroaspis viridis	Snake toxin family	72	N/A	LD(50) is 0.9 mg/kg by intraperitoneal injection.	Venom	N/A	Disulfide bond:5	N/A	N/A	N/A	N/A	N/A	both	terrestrial	terrestrial
P01379	8631	Chordata	Lepidosauria	Squamata	Elapidae	Laticauda	Laticauda semifasciata	Laticauda semifasciata	Snake toxin family	87	N/A	LD(50) is 1.24 mg/kg by intramuscular injection.	Venom; Venom gland	N/A	Disulfide bond:5	N/A	N/A	N/A	N/A	N/A	both	marine	marine
P01389	263737	Chordata	Lepidosauria	Squamata	Elapidae	Naja	Naja anchietae	Naja anchietae	Snake toxin family	72	N/A	LD(50) is 0.067 mg/kg by subcutaneous injection.	Venom	N/A	Disulfide bond:5	N/A	N/A	N/A	N/A	N/A	both	terrestrial	terrestrial
P25674	8642	Chordata	Lepidosauria	Squamata	Elapidae	Naja	Naja haje	Naja haje haje	Snake toxin family	71	N/A	LD(50) is 0.11 mg/kg by intravenous injection.	Venom	N/A	Disulfide bond:5	N/A	N/A	N/A	N/A	N/A	both	terrestrial	terrestrial
P01391	8649	Chordata	Lepidosauria	Squamata	Elapidae	Naja	Naja kaouthia	Naja kaouthia	Snake toxin family	71	N/A	LD(50) is 0.1 mg/kg by intravenous injection.	Venom	N/A	Disulfide bond:5	N/A	N/A	N/A	N/A	N/A	both	terrestrial	terrestrial
P01383	8643	Chordata	Lepidosauria	Squamata	Elapidae	Naja	Naja melanoleuca	Naja melanoleuca	Snake toxin family	71	N/A	LD(50) is 1.5 mg/kg by intraperitoneal injection.	Venom	N/A	Disulfide bond:5	N/A	N/A	N/A	N/A	N/A	both	terrestrial	terrestrial
P25668	35670	Chordata	Lepidosauria	Squamata	Elapidae	Naja	Naja naja	Naja naja	Snake toxin family	71	N/A	LD(50) is 0.15 mg/kg by subcutaneous injection.	Venom	N/A	Disulfide bond:5	N/A	N/A	N/A	N/A	N/A	both	terrestrial	terrestrial
P01390	8655	Chordata	Lepidosauria	Squamata	Elapidae	Naja	Naja nivea	Naja nivea	Snake toxin family	71	N/A	LD(50) is 0.076 mg/kg by subcutaneous injection.	Venom	N/A	Disulfide bond:5	N/A	N/A	N/A	N/A	N/A	both	terrestrial	terrestrial
P01382	8657	Chordata	Lepidosauria	Squamata	Elapidae	Naja	Naja oxiana	Naja oxiana	Snake toxin family	73	N/A	LD(50) is 0.56 mg/kg by intraperitoneal injection.	Venom	N/A	Disulfide bond:5	N/A	N/A	N/A	N/A	N/A	both	terrestrial	terrestrial
P01384	70142	Chordata	Lepidosauria	Squamata	Elapidae	Notechis	Notechis scutatus	Notechis scutatus scutatus	Snake toxin family	73	N/A	LD(50) is 0.125 mg/kg by intravenous injection.	Venom	N/A	Disulfide bond:5	N/A	N/A	N/A	N/A	N/A	both	terrestrial	terrestrial
P01387	8665	Chordata	Lepidosauria	Squamata	Elapidae	Ophiophagus	Ophiophagus hannah	Ophiophagus hannah	Snake toxin family	73	N/A	LD(50) is 0.3 mg/kg by subcutaneous injection.	Venom	N/A	Disulfide bond:5	N/A	N/A	N/A	N/A	N/A	both	terrestrial	terrestrial
P01381	8680	Chordata	Lepidosauria	Squamata	Elapidae	Hydrophis	Hydrophis stokesii	Hydrophis stokesii	Snake toxin family	72	N/A	LD(50) is 0.096 mg/kg by intramuscular injection.	Venom	Amidation	Disulfide bond:5; Amidation:1	N/A	N/A	N/A	N/A	N/A	both	marine	marine
P15815	8615	Chordata	Lepidosauria	Squamata	Elapidae	Bungarus	Bungarus flaviceps	Bungarus flaviceps flaviceps	Snake toxin family	66	N/A	N/A	Venom	N/A	Disulfide bond:5	N/A	N/A	N/A	N/A	N/A	both	terrestrial	terrestrial
P01397	8620	Chordata	Lepidosauria	Squamata	Elapidae	Dendroaspis	Dendroaspis polylepis	Dendraspis polylepis polylepis	Snake toxin family	72	N/A	N/A	N/A	N/A	Disulfide bond:5	N/A	N/A	N/A	N/A	N/A	both	terrestrial	terrestrial
P01395	8621	Chordata	Lepidosauria	Squamata	Elapidae	Dendroaspis	Dendroaspis viridis	Dendroaspis viridis	Snake toxin family	73	N/A	LD(50) is 0.045 mg/kg by subcutaneous injection for variant I, and 0.08 mg/kg for variant V.	Venom	N/A	Disulfide bond:5	N/A	N/A	N/A	N/A	N/A	both	terrestrial	terrestrial
P01388	8643	Chordata	Lepidosauria	Squamata	Elapidae	Naja	Naja melanoleuca	Naja melanoleuca	Snake toxin family	71	N/A	N/A	N/A	N/A	Disulfide bond:5	N/A	N/A	N/A	N/A	N/A	both	terrestrial	terrestrial
P25669	35670	Chordata	Lepidosauria	Squamata	Elapidae	Naja	Naja naja	Naja naja	Snake toxin family	71	N/A	N/A	Venom	N/A	Disulfide bond:5	N/A	N/A	N/A	N/A	N/A	both	terrestrial	terrestrial
P01386	8665	Chordata	Lepidosauria	Squamata	Elapidae	Ophiophagus	Ophiophagus hannah	Ophiophagus hannah	Snake toxin family	73	N/A	LD(50) is 0.35 mg/kg by subcutaneous injection.	Venom	N/A	Disulfide bond:5	N/A	N/A	N/A	N/A	N/A	both	terrestrial	terrestrial
P25667	8620	Chordata	Lepidosauria	Squamata	Elapidae	Dendroaspis	Dendroaspis polylepis	Dendraspis polylepis polylepis	Snake toxin family	72	N/A	LD(50) is 0.4 mg/kg by subcutaneous injection.	N/A	N/A	Disulfide bond:5	N/A	N/A	N/A	N/A	N/A	both	terrestrial	terrestrial
P25671	35670	Chordata	Lepidosauria	Squamata	Elapidae	Naja	Naja naja	Naja naja	Snake toxin family	71	N/A	LD(50) is 0.10 to 0.15 mg/kg by subcutaneous injection.	Venom	N/A	Disulfide bond:5	N/A	N/A	N/A	N/A	N/A	both	terrestrial	terrestrial
P07526	8665	Chordata	Lepidosauria	Squamata	Elapidae	Ophiophagus	Ophiophagus hannah	Ophiophagus hannah	Snake toxin family	73	N/A	N/A	Venom	N/A	Disulfide bond:5	N/A	N/A	N/A	N/A	N/A	both	terrestrial	terrestrial
O12961	8616	Chordata	Lepidosauria	Squamata	Elapidae	Bungarus	Bungarus multicinctus	Bungarus multicinctus	Snake toxin family	87	N/A	N/A	Venom gland	N/A	Disulfide bond:5	N/A	N/A	N/A	N/A	N/A	both	terrestrial	terrestrial
P25672	35670	Chordata	Lepidosauria	Squamata	Elapidae	Naja	Naja naja	Naja naja	Snake toxin family	71	N/A	LD(50) is 0.22 mg/kg by subcutaneous injection.	Venom	N/A	Disulfide bond:5	N/A	N/A	N/A	N/A	N/A	both	terrestrial	terrestrial
P80156	8665	Chordata	Lepidosauria	Squamata	Elapidae	Ophiophagus	Ophiophagus hannah	Ophiophagus hannah	Snake toxin family	72	N/A	N/A	Venom	N/A	Disulfide bond:5	N/A	N/A	N/A	N/A	N/A	both	terrestrial	terrestrial
O12962	8616	Chordata	Lepidosauria	Squamata	Elapidae	Bungarus	Bungarus multicinctus	Bungarus multicinctus	Snake toxin family	87	N/A	N/A	Venom gland	N/A	Disulfide bond:5	N/A	N/A	N/A	N/A	N/A	both	terrestrial	terrestrial
P25673	35670	Chordata	Lepidosauria	Squamata	Elapidae	Naja	Naja naja	Naja naja	Snake toxin family	71	N/A	N/A	Venom	N/A	Disulfide bond:5	N/A	N/A	N/A	N/A	N/A	both	terrestrial	terrestrial
P80965	8665	Chordata	Lepidosauria	Squamata	Elapidae	Ophiophagus	Ophiophagus hannah	Ophiophagus hannah	Snake toxin family	72	N/A	N/A	Venom	N/A	Disulfide bond:5	N/A	N/A	N/A	N/A	N/A	both	terrestrial	terrestrial
Q9W729	8616	Chordata	Lepidosauria	Squamata	Elapidae	Bungarus	Bungarus multicinctus	Bungarus multicinctus	Snake toxin family	87	N/A	N/A	Venom gland	N/A	Disulfide bond:5	N/A	N/A	N/A	N/A	N/A	both	terrestrial	terrestrial
P82662	8665	Chordata	Lepidosauria	Squamata	Elapidae	Ophiophagus	Ophiophagus hannah	Ophiophagus hannah	Snake toxin family	70	N/A	N/A	Venom	N/A	Disulfide bond:5	N/A	N/A	N/A	N/A	N/A	both	terrestrial	terrestrial
O42257	33626	Chordata	Lepidosauria	Squamata	Elapidae	Naja	Naja sputatrix	Naja sputatrix	Snake toxin family	90	N/A	LD(50) is 0.14 mg/kg by intravenous injection into mice.	Venom gland	N/A	Disulfide bond:5	N/A	N/A	N/A	N/A	N/A	both	terrestrial	terrestrial
Q7T3J2	92438	Chordata	Lepidosauria	Squamata	Elapidae	Bungarus	Bungarus candidus	Bungarus candidus	Snake toxin family	95	N/A	LD(50) is 0.23 mg/kg by intraperitoneal injection into mice.	Skin; Venom; Venom gland	N/A	Disulfide bond:5	N/A	N/A	N/A	N/A	N/A	both	terrestrial	terrestrial
P15816	8616	Chordata	Lepidosauria	Squamata	Elapidae	Bungarus	Bungarus multicinctus	Bungarus multicinctus	Snake toxin family	87	N/A	N/A	Venom gland	N/A	Disulfide bond:5	N/A	N/A	N/A	N/A	N/A	both	terrestrial	terrestrial
P13495	8673	Chordata	Lepidosauria	Squamata	Elapidae	Pseudonaja	Pseudonaja textilis	Pseudonaja textilis	Snake toxin family	71	N/A	LD(50) is 0.015 mg/kg by intraperitoneal injection into mice.	Venom	N/A	Disulfide bond:5	N/A	N/A	N/A	N/A	N/A	both	terrestrial	terrestrial
P34073	8605	Chordata	Lepidosauria	Squamata	Elapidae	Acanthophis	Acanthophis antarcticus	Acanthophis antarcticus	Snake toxin family	74	N/A	N/A	Venom	N/A	Disulfide bond:5	N/A	N/A	N/A	N/A	N/A	both	terrestrial	terrestrial
Q9YGH9	8616	Chordata	Lepidosauria	Squamata	Elapidae	Bungarus	Bungarus multicinctus	Bungarus multicinctus	Snake toxin family	89	N/A	N/A	Venom gland	N/A	Disulfide bond:5	N/A	N/A	N/A	N/A	N/A	both	terrestrial	terrestrial
Q9W796	8616	Chordata	Lepidosauria	Squamata	Elapidae	Bungarus	Bungarus multicinctus	Bungarus multicinctus	Snake toxin family	89	N/A	N/A	Venom; Venom gland	N/A	Disulfide bond:5	N/A	N/A	N/A	N/A	N/A	both	terrestrial	terrestrial
O12963	8616	Chordata	Lepidosauria	Squamata	Elapidae	Bungarus	Bungarus multicinctus	Bungarus multicinctus	Snake toxin family	89	N/A	N/A	Venom gland	N/A	Disulfide bond:5	N/A	N/A	N/A	N/A	N/A	both	terrestrial	terrestrial
Q9YGJ0	8616	Chordata	Lepidosauria	Squamata	Elapidae	Bungarus	Bungarus multicinctus	Bungarus multicinctus	Snake toxin family	89	N/A	N/A	Liver; Venom; Venom gland	N/A	Disulfide bond:5	N/A	N/A	N/A	N/A	N/A	both	terrestrial	terrestrial
P15818	8616	Chordata	Lepidosauria	Squamata	Elapidae	Bungarus	Bungarus multicinctus	Bungarus multicinctus	Snake toxin family	87	N/A	N/A	Liver; Venom gland	N/A	Disulfide bond:5	N/A	N/A	N/A	N/A	N/A	both	terrestrial	terrestrial
P14612	8670	Chordata	Lepidosauria	Squamata	Elapidae	Pseudechis	Pseudechis australis	Pseudechis australis	Snake toxin family	68	N/A	N/A	Venom	N/A	Disulfide bond:5	N/A	N/A	N/A	N/A	N/A	both	terrestrial	terrestrial
Q9W7J5	8673	Chordata	Lepidosauria	Squamata	Elapidae	Pseudonaja	Pseudonaja textilis	Pseudonaja textilis	Snake toxin family	103	N/A	N/A	Liver; Venom; Venom gland	N/A	Disulfide bond:5	N/A	N/A	N/A	N/A	N/A	both	terrestrial	terrestrial
P15817	8616	Chordata	Lepidosauria	Squamata	Elapidae	Bungarus	Bungarus multicinctus	Bungarus multicinctus	Snake toxin family	87	N/A	N/A	Liver; Venom gland	N/A	Disulfide bond:5	N/A	N/A	N/A	N/A	N/A	both	terrestrial	terrestrial
Q7ZT13	8616	Chordata	Lepidosauria	Squamata	Elapidae	Bungarus	Bungarus multicinctus	Bungarus multicinctus	Snake toxin family	86	N/A	N/A	Venom gland	N/A	Disulfide bond:4	N/A	N/A	N/A	N/A	N/A	both	terrestrial	terrestrial
Q800Y3	8616	Chordata	Lepidosauria	Squamata	Elapidae	Bungarus	Bungarus multicinctus	Bungarus multicinctus	Snake toxin family	86	N/A	N/A	Venom gland	N/A	Disulfide bond:4	N/A	N/A	N/A	N/A	N/A	both	terrestrial	terrestrial
Q8QGR0	8618	Chordata	Lepidosauria	Squamata	Elapidae	Dendroaspis	Dendroaspis angusticeps	Dendroaspis angusticeps	Snake toxin family	86	N/A	N/A	Venom; Venom gland	N/A	Disulfide bond:4	GO:0009405 (pathogenesis); GO:0005576 (extracellular region); GO:0048019 (receptor antagonist activity)	GO:0048019 (receptor antagonist activity)	GO:0009405 (pathogenesis)	GO:0005576 (extracellular region)	N/A	both	terrestrial	terrestrial
P60234	8618	Chordata	Lepidosauria	Squamata	Elapidae	Dendroaspis	Dendroaspis angusticeps	Dendroaspis angusticeps	Snake toxin family	65	N/A	N/A	Venom	N/A	Disulfide bond:4	N/A	N/A	N/A	N/A	N/A	both	terrestrial	terrestrial
P60235	8618	Chordata	Lepidosauria	Squamata	Elapidae	Dendroaspis	Dendroaspis angusticeps	Dendroaspis angusticeps	Snake toxin family	40	fragment	N/A	Venom	N/A	Disulfide bond:1	N/A	N/A	N/A	N/A	N/A	both	terrestrial	terrestrial
P60236	8618	Chordata	Lepidosauria	Squamata	Elapidae	Dendroaspis	Dendroaspis angusticeps	Dendroaspis angusticeps	Snake toxin family	40	fragment	N/A	Venom	N/A	Disulfide bond:1	N/A	N/A	N/A	N/A	N/A	both	terrestrial	terrestrial
P60237	8618	Chordata	Lepidosauria	Squamata	Elapidae	Dendroaspis	Dendroaspis angusticeps	Dendroaspis angusticeps	Snake toxin family	63	N/A	N/A	Venom; Venom gland	N/A	Disulfide bond:4	N/A	N/A	N/A	N/A	N/A	both	terrestrial	terrestrial
P83302	8665	Chordata	Lepidosauria	Squamata	Elapidae	Ophiophagus	Ophiophagus hannah	Ophiophagus hannah	Snake toxin family	57	N/A	LD(50) is 2 mg/kg by intravenous injection.	Venom	N/A	Disulfide bond:4	N/A	N/A	N/A	N/A	N/A	both	terrestrial	terrestrial
P01434	8605	Chordata	Lepidosauria	Squamata	Elapidae	Acanthophis	Acanthophis antarcticus	Acanthophis antarcticus	Snake toxin family	62	N/A	LD(50) is 0.08 mg/kg by intramuscular injection.	Venom	N/A	Disulfide bond:4	N/A	N/A	N/A	N/A	N/A	both	terrestrial	terrestrial
P32879	8678	Chordata	Lepidosauria	Squamata	Elapidae	Aipysurus	Aipysurus laevis	Aipysurus laevis	Snake toxin family	60	N/A	LD(50) is 0.067 mg/kg by intramuscular injection.	Venom	N/A	Disulfide bond:4	N/A	N/A	N/A	N/A	N/A	both	marine	marine
P68412	8680	Chordata	Lepidosauria	Squamata	Elapidae	Hydrophis	Hydrophis stokesii	Hydrophis stokesii	Snake toxin family	60	N/A	LD(50) is 0.13 mg/kg by intramuscular injection.	Venom	N/A	Disulfide bond:4	N/A	N/A	N/A	N/A	N/A	both	marine	marine
P34075	8610	Chordata	Lepidosauria	Squamata	Elapidae	Naja	Naja annulata	Naja annulata annulata	Snake toxin family	61	N/A	LD(50) is 0.052 mg/kg by intraperitoneal injection.	Venom	N/A	Disulfide bond:4	N/A	N/A	N/A	N/A	N/A	both	terrestrial	terrestrial
P34076	8611	Chordata	Lepidosauria	Squamata	Elapidae	Naja	Naja christyi	Naja christyi	Snake toxin family	62	N/A	LD(50) is 0.083 mg/kg by intraperitoneal injection.	Venom	N/A	Disulfide bond:4	N/A	N/A	N/A	N/A	N/A	both	terrestrial	terrestrial
P10808	8613	Chordata	Lepidosauria	Squamata	Elapidae	Bungarus	Bungarus fasciatus	Bungarus fasciatus	Snake toxin family	64	N/A	N/A	Venom	N/A	Disulfide bond:4	N/A	N/A	N/A	N/A	N/A	both	terrestrial	terrestrial
P01417	8619	Chordata	Lepidosauria	Squamata	Elapidae	Dendroaspis	Dendroaspis jamesoni	Dendroaspis jamesoni kaimosae	Snake toxin family	60	N/A	LD(50) is 0.11 mg/kg by subcutaneous injection.	Venom	N/A	Disulfide bond:4	N/A	N/A	N/A	N/A	N/A	both	terrestrial	terrestrial
P01416	8620	Chordata	Lepidosauria	Squamata	Elapidae	Dendroaspis	Dendroaspis polylepis	Dendraspis polylepis polylepis	Snake toxin family	60	N/A	LD(50) is 0.09 mg/kg by subcutaneous injection.	Venom	N/A	Disulfide bond:4	N/A	N/A	N/A	N/A	N/A	both	terrestrial	terrestrial
P01418	8621	Chordata	Lepidosauria	Squamata	Elapidae	Dendroaspis	Dendroaspis viridis	Dendroaspis viridis	Snake toxin family	60	N/A	LD(50) is 0.08 mg/kg by intraperitoneal injection.	Venom	N/A	Disulfide bond:4	N/A	N/A	N/A	N/A	N/A	both	terrestrial	terrestrial
P68415	8682	Chordata	Lepidosauria	Squamata	Elapidae	Hydrophis	Hydrophis schistosus	Hydrophis schistosus	Snake toxin family	60	N/A	LD(50) is 0.2 mg/kg by intravenous injection.	Venom	N/A	Disulfide bond:4	N/A	N/A	N/A	N/A	N/A	both	marine	marine
P01425	8626	Chordata	Lepidosauria	Squamata	Elapidae	Hemachatus	Hemachatus haemachatus	Hemachatus haemachatus	Snake toxin family	61	N/A	LD(50) is 0.11 mg/kg by intravenous injection.	Venom	N/A	Disulfide bond:4	N/A	N/A	N/A	N/A	N/A	both	terrestrial	terrestrial
P25494	8686	Chordata	Lepidosauria	Squamata	Elapidae	Hydrophis	Hydrophis cyanocinctus	Hydrophis cyanocinctus	Snake toxin family	60	N/A	N/A	Venom	N/A	Disulfide bond:4	N/A	N/A	N/A	N/A	N/A	both	marine	marine
P01437	8684	Chordata	Lepidosauria	Squamata	Elapidae	Hydrophis	Hydrophis lapemoides	Hydrophis lapemoides	Snake toxin family	60	N/A	LD(50) is 0.09 mg/kg by intramuscular injection.	Venom	N/A	Disulfide bond:4	N/A	N/A	N/A	N/A	N/A	both	marine	marine
P68413	8685	Chordata	Lepidosauria	Squamata	Elapidae	Hydrophis	Hydrophis ornatus	Hydrophis ornatus	Snake toxin family	60	N/A	N/A	Venom	N/A	Disulfide bond:4	N/A	N/A	N/A	N/A	N/A	both	marine	marine
P68416	8781	Chordata	Lepidosauria	Squamata	Elapidae	Hydrophis	Hydrophis hardwickii	Hydrophis hardwickii	Snake toxin family	60	N/A	N/A	Venom	N/A	Disulfide bond:4	N/A	N/A	N/A	N/A	N/A	both	marine	marine
Q9YGC2	8630	Chordata	Lepidosauria	Squamata	Elapidae	Laticauda	Laticauda laticaudata	Laticauda laticaudata	Snake toxin family	83	N/A	N/A	Venom gland	N/A	Disulfide bond:4	N/A	N/A	N/A	N/A	N/A	both	marine	marine
P80548	8635	Chordata	Lepidosauria	Squamata	Elapidae	Micrurus	Micrurus nigrocinctus	Micrurus nigrocinctus	Snake toxin family	60	N/A	N/A	Venom	N/A	Disulfide bond:4	N/A	N/A	N/A	N/A	N/A	both	terrestrial	terrestrial
P60770	8656	Chordata	Lepidosauria	Squamata	Elapidae	Naja	Naja atra	Naja atra	Snake toxin family	83	N/A	LD(50) is 0.09 mg/kg by subcutaneous injection.	Liver; Venom; Venom gland	N/A	Disulfide bond:4	N/A	N/A	N/A	N/A	N/A	both	terrestrial	terrestrial
P68417	8641	Chordata	Lepidosauria	Squamata	Elapidae	Naja	Naja annulifera	Naja annulifera	Snake toxin family	61	N/A	LD(50) is 0.105 mg/kg by subcutaneous injection.	Venom	N/A	Disulfide bond:4	N/A	N/A	N/A	N/A	N/A	both	terrestrial	terrestrial
P68418	8642	Chordata	Lepidosauria	Squamata	Elapidae	Naja	Naja haje	Naja haje haje	Snake toxin family	61	N/A	LD(50) is 0.10 mg/kg by intravenous injection.	Venom	N/A	Disulfide bond:4	N/A	N/A	N/A	N/A	N/A	both	terrestrial	terrestrial
P60771	8649	Chordata	Lepidosauria	Squamata	Elapidae	Naja	Naja kaouthia	Naja kaouthia	Snake toxin family	62	N/A	LD(50) is 3.25 ug/kg by intraperitoneal injection into mice.	Venom	N/A	Disulfide bond:4	N/A	N/A	N/A	N/A	N/A	both	terrestrial	terrestrial
P01424	8643	Chordata	Lepidosauria	Squamata	Elapidae	Naja	Naja melanoleuca	Naja melanoleuca	Snake toxin family	61	N/A	N/A	Venom	N/A	Disulfide bond:4	N/A	N/A	N/A	N/A	N/A	both	terrestrial	terrestrial
P01431	8644	Chordata	Lepidosauria	Squamata	Elapidae	Naja	Naja mossambica	Naja mossambica	Snake toxin family	62	N/A	LD(50) is 0.04 mg/kg by subcutaneous injection.	Venom	N/A	Disulfide bond:4	N/A	N/A	N/A	N/A	N/A	both	terrestrial	terrestrial
P68419	8655	Chordata	Lepidosauria	Squamata	Elapidae	Naja	Naja nivea	Naja nivea	Snake toxin family	61	N/A	LD(50) is 0.086 mg/kg by intravenous injection.	Venom	N/A	Disulfide bond:4	N/A	N/A	N/A	N/A	N/A	both	terrestrial	terrestrial
P01427	8657	Chordata	Lepidosauria	Squamata	Elapidae	Naja	Naja oxiana	Naja oxiana	Snake toxin family	61	N/A	N/A	Venom	N/A	Disulfide bond:4	N/A	N/A	N/A	N/A	N/A	both	terrestrial	terrestrial
P01426	8658	Chordata	Lepidosauria	Squamata	Elapidae	Naja	Naja pallida	Naja pallida	Snake toxin family	61	N/A	LD(50) is 0.036 mg/kg by subcutaneous injection.	Venom	N/A	Disulfide bond:4	N/A	N/A	N/A	N/A	N/A	both	terrestrial	terrestrial
P60773	8659	Chordata	Lepidosauria	Squamata	Elapidae	Naja	Naja philippinensis	Naja philippinensis	Snake toxin family	61	N/A	LD(50) is 0.05 mg/kg by intravenous injection.	Venom	N/A	Disulfide bond:4	N/A	N/A	N/A	N/A	N/A	both	terrestrial	terrestrial
P60774	8660	Chordata	Lepidosauria	Squamata	Elapidae	Naja	Naja samarensis	Naja samarensis	Snake toxin family	61	N/A	N/A	Venom	N/A	Disulfide bond:4	N/A	N/A	N/A	N/A	N/A	both	terrestrial	terrestrial
P25497	8670	Chordata	Lepidosauria	Squamata	Elapidae	Pseudechis	Pseudechis australis	Pseudechis australis	Snake toxin family	62	N/A	LD(50) is 0.076 mg/kg by intravenous injection.	Venom	N/A	Disulfide bond:4	N/A	N/A	N/A	N/A	N/A	both	terrestrial	terrestrial
Q9W7K2	8673	Chordata	Lepidosauria	Squamata	Elapidae	Pseudonaja	Pseudonaja textilis	Pseudonaja textilis	Snake toxin family	79	N/A	N/A	Venom gland	N/A	Disulfide bond:4	N/A	N/A	N/A	N/A	N/A	both	terrestrial	terrestrial
P19959	8678	Chordata	Lepidosauria	Squamata	Elapidae	Aipysurus	Aipysurus laevis	Aipysurus laevis	Snake toxin family	81	N/A	LD(50) is 0.067 mg/kg by intramuscular injection.	Venom; Venom gland	N/A	Disulfide bond:4	N/A	N/A	N/A	N/A	N/A	both	marine	marine
P14534	8613	Chordata	Lepidosauria	Squamata	Elapidae	Bungarus	Bungarus fasciatus	Bungarus fasciatus	Snake toxin family	63	N/A	N/A	Venom	N/A	Disulfide bond:4	N/A	N/A	N/A	N/A	N/A	both	terrestrial	terrestrial
P01433	8626	Chordata	Lepidosauria	Squamata	Elapidae	Hemachatus	Hemachatus haemachatus	Hemachatus haemachatus	Snake toxin family	61	N/A	LD(50) is 0.09 mg/kg by intravenous injection.	Venom	N/A	Disulfide bond:4	N/A	N/A	N/A	N/A	N/A	both	terrestrial	terrestrial
P62376	8686	Chordata	Lepidosauria	Squamata	Elapidae	Hydrophis	Hydrophis cyanocinctus	Hydrophis cyanocinctus	Snake toxin family	60	N/A	LD(50) is 0.085 mg/kg by intravenous injection.	Venom	N/A	Disulfide bond:4	N/A	N/A	N/A	N/A	N/A	both	marine	marine
P10457	8628	Chordata	Lepidosauria	Squamata	Elapidae	Laticauda	Laticauda colubrina	Laticauda colubrina	Snake toxin family	83	N/A	N/A	Venom; Venom gland	N/A	Disulfide bond:4	N/A	N/A	N/A	N/A	N/A	both	marine	marine
Q9YGW9	8630	Chordata	Lepidosauria	Squamata	Elapidae	Laticauda	Laticauda laticaudata	Laticauda laticaudata	Snake toxin family	83	N/A	N/A	Venom gland	N/A	Disulfide bond:4	N/A	N/A	N/A	N/A	N/A	both	marine	marine
Q9DE57	8656	Chordata	Lepidosauria	Squamata	Elapidae	Naja	Naja atra	Naja atra	Snake toxin family	83	N/A	N/A	Venom gland	N/A	Disulfide bond:4	N/A	N/A	N/A	N/A	N/A	both	terrestrial	terrestrial
P01422	8641	Chordata	Lepidosauria	Squamata	Elapidae	Naja	Naja annulifera	Naja annulifera	Snake toxin family	61	N/A	LD(50) is 0.12 mg/kg by subcutaneous injection.	Venom	N/A	Disulfide bond:4	N/A	N/A	N/A	N/A	N/A	both	terrestrial	terrestrial
P25675	8642	Chordata	Lepidosauria	Squamata	Elapidae	Naja	Naja haje	Naja haje haje	Snake toxin family	61	N/A	LD(50) is 0.08 mg/kg by intravenous injection.	Venom	N/A	Disulfide bond:4	N/A	N/A	N/A	N/A	N/A	both	terrestrial	terrestrial
P01423	8655	Chordata	Lepidosauria	Squamata	Elapidae	Naja	Naja nivea	Naja nivea	Snake toxin family	61	N/A	LD(50) is 0.08 mg/kg by intravenous injection.	Venom	N/A	Disulfide bond:4	N/A	N/A	N/A	N/A	N/A	both	terrestrial	terrestrial
Q9W7K1	8673	Chordata	Lepidosauria	Squamata	Elapidae	Pseudonaja	Pseudonaja textilis	Pseudonaja textilis	Snake toxin family	79	N/A	N/A	Venom gland	N/A	Disulfide bond:4	N/A	N/A	N/A	N/A	N/A	both	terrestrial	terrestrial
P19958	8678	Chordata	Lepidosauria	Squamata	Elapidae	Aipysurus	Aipysurus laevis	Aipysurus laevis	Snake toxin family	60	N/A	LD(50) is 0.076 mg/kg by intramuscular injection.	Venom	N/A	Disulfide bond:4	N/A	N/A	N/A	N/A	N/A	both	marine	marine
Q9YGC4	8630	Chordata	Lepidosauria	Squamata	Elapidae	Laticauda	Laticauda laticaudata	Laticauda laticaudata	Snake toxin family	83	N/A	N/A	Venom gland	N/A	Disulfide bond:4	N/A	N/A	N/A	N/A	N/A	both	marine	marine
Q9YHU9	8656	Chordata	Lepidosauria	Squamata	Elapidae	Naja	Naja atra	Naja atra	Snake toxin family	62	N/A	N/A	Venom gland	N/A	Disulfide bond:4	N/A	N/A	N/A	N/A	N/A	both	terrestrial	terrestrial
P01420	8641	Chordata	Lepidosauria	Squamata	Elapidae	Naja	Naja annulifera	Naja annulifera	Snake toxin family	61	N/A	LD(50) is 5.0 mg/kg by subcutaneous injection.	Venom	N/A	Disulfide bond:4	N/A	N/A	N/A	N/A	N/A	both	terrestrial	terrestrial
P01432	8644	Chordata	Lepidosauria	Squamata	Elapidae	Naja	Naja mossambica	Naja mossambica	Snake toxin family	62	N/A	LD(50) is 0.05 mg/kg by subcutaneous injection.	Venom	N/A	Disulfide bond:4	N/A	N/A	N/A	N/A	N/A	both	terrestrial	terrestrial
Q9PSN6	33626	Chordata	Lepidosauria	Squamata	Elapidae	Naja	Naja sputatrix	Naja sputatrix	Snake toxin family	62	N/A	LD(50) is 0.12 mg/kg by intravenous injection into mice.	Venom	N/A	Disulfide bond:4	N/A	N/A	N/A	N/A	N/A	both	terrestrial	terrestrial
Q9W7K0	8673	Chordata	Lepidosauria	Squamata	Elapidae	Pseudonaja	Pseudonaja textilis	Pseudonaja textilis	Snake toxin family	79	N/A	N/A	Venom gland	N/A	Disulfide bond:4	N/A	N/A	N/A	N/A	N/A	both	terrestrial	terrestrial
P19960	8678	Chordata	Lepidosauria	Squamata	Elapidae	Aipysurus	Aipysurus laevis	Aipysurus laevis	Snake toxin family	81	N/A	N/A	Venom gland	N/A	Disulfide bond:4	N/A	N/A	N/A	N/A	N/A	both	marine	marine
Q9YGX0	8628	Chordata	Lepidosauria	Squamata	Elapidae	Laticauda	Laticauda colubrina	Laticauda colubrina	Snake toxin family	83	N/A	N/A	Venom gland	N/A	Disulfide bond:4	N/A	N/A	N/A	N/A	N/A	both	marine	marine
Q9YGW8	8630	Chordata	Lepidosauria	Squamata	Elapidae	Laticauda	Laticauda laticaudata	Laticauda laticaudata	Snake toxin family	83	N/A	N/A	Venom gland	N/A	Disulfide bond:4	N/A	N/A	N/A	N/A	N/A	both	marine	marine
Q9YHV0	8656	Chordata	Lepidosauria	Squamata	Elapidae	Naja	Naja atra	Naja atra	Snake toxin family	61	N/A	N/A	Venom gland	N/A	Disulfide bond:4	N/A	N/A	N/A	N/A	N/A	both	terrestrial	terrestrial
P01421	8641	Chordata	Lepidosauria	Squamata	Elapidae	Naja	Naja annulifera	Naja annulifera	Snake toxin family	61	N/A	LD(50) is 62.5 mg/kg by subcutaneous injection.	Venom	N/A	Disulfide bond:4	N/A	N/A	N/A	N/A	N/A	both	terrestrial	terrestrial
Q9W7J9	8673	Chordata	Lepidosauria	Squamata	Elapidae	Pseudonaja	Pseudonaja textilis	Pseudonaja textilis	Snake toxin family	79	N/A	N/A	Venom gland	N/A	Disulfide bond:3	N/A	N/A	N/A	N/A	N/A	both	terrestrial	terrestrial
P62389	8682	Chordata	Lepidosauria	Squamata	Elapidae	Hydrophis	Hydrophis schistosus	Hydrophis schistosus	Snake toxin family	60	N/A	N/A	Venom	N/A	Disulfide bond:4	N/A	N/A	N/A	N/A	N/A	both	marine	marine
Q9YGC7	8628	Chordata	Lepidosauria	Squamata	Elapidae	Laticauda	Laticauda colubrina	Laticauda colubrina	Snake toxin family	83	N/A	N/A	Venom gland	N/A	Disulfide bond:4	N/A	N/A	N/A	N/A	N/A	both	marine	marine
P60772	33626	Chordata	Lepidosauria	Squamata	Elapidae	Naja	Naja sputatrix	Naja sputatrix	Snake toxin family	61	N/A	LD(50) is 0.07 mg/kg by intravenous injection into mice.	Venom	N/A	Disulfide bond:4	N/A	N/A	N/A	N/A	N/A	both	terrestrial	terrestrial
Q9W7J7	8673	Chordata	Lepidosauria	Squamata	Elapidae	Pseudonaja	Pseudonaja textilis	Pseudonaja textilis	Snake toxin family	79	N/A	N/A	Venom gland	N/A	Disulfide bond:4	N/A	N/A	N/A	N/A	N/A	both	terrestrial	terrestrial
Q9W7J6	8673	Chordata	Lepidosauria	Squamata	Elapidae	Pseudonaja	Pseudonaja textilis	Pseudonaja textilis	Snake toxin family	79	N/A	N/A	Venom gland	N/A	Disulfide bond:4	N/A	N/A	N/A	N/A	N/A	both	terrestrial	terrestrial
Q9YGJ6	33626	Chordata	Lepidosauria	Squamata	Elapidae	Naja	Naja sputatrix	Naja sputatrix	Snake toxin family	83	N/A	N/A	Liver	N/A	Disulfide bond:4	N/A	N/A	N/A	N/A	N/A	both	terrestrial	terrestrial
Q9YGJ5	33626	Chordata	Lepidosauria	Squamata	Elapidae	Naja	Naja sputatrix	Naja sputatrix	Snake toxin family	83	N/A	N/A	Liver	N/A	Disulfide bond:4	N/A	N/A	N/A	N/A	N/A	both	terrestrial	terrestrial
O57326	33626	Chordata	Lepidosauria	Squamata	Elapidae	Naja	Naja sputatrix	Naja sputatrix	Snake toxin family	83	N/A	N/A	Venom gland	N/A	Disulfide bond:4	N/A	N/A	N/A	N/A	N/A	both	terrestrial	terrestrial
O57327	33626	Chordata	Lepidosauria	Squamata	Elapidae	Naja	Naja sputatrix	Naja sputatrix	Snake toxin family	83	N/A	N/A	Liver	N/A	Disulfide bond:4	N/A	N/A	N/A	N/A	N/A	both	terrestrial	terrestrial
P68414	8676	Chordata	Lepidosauria	Squamata	Elapidae	Hydrophis	Hydrophis peronii	Hydrophis peronii	Snake toxin family	60	N/A	LD(50) is 0.170 mg/kg by intravenous injection into mice for the minor toxin, and 0.125 mg/kg for the major toxin.	Venom	N/A	Disulfide bond:4	N/A	N/A	N/A	N/A	N/A	both	marine	marine
P25495	8629	Chordata	Lepidosauria	Squamata	Elapidae	Laticauda	Laticauda crockeri	Laticauda crockeri	Snake toxin family	62	N/A	N/A	Venom	N/A	Disulfide bond:4	N/A	N/A	N/A	N/A	N/A	both	marine	marine
P60775	8631	Chordata	Lepidosauria	Squamata	Elapidae	Laticauda	Laticauda semifasciata	Laticauda semifasciata	Snake toxin family	83	N/A	LD(50) is 0.15 mg/kg by intramuscular injection.	Liver; Venom gland	N/A	Disulfide bond:4	N/A	N/A	N/A	N/A	N/A	both	marine	marine
P62388	8688	Chordata	Lepidosauria	Squamata	Elapidae	Hydrophis	Hydrophis platurus	Hydrophis platurus	Snake toxin family	60	N/A	LD(50) is 0.07 mg/kg by intraperitoneal injection for pelamitoxin A.	Venom	N/A	Disulfide bond:4	N/A	N/A	N/A	N/A	N/A	both	marine	marine
P25496	8629	Chordata	Lepidosauria	Squamata	Elapidae	Laticauda	Laticauda crockeri	Laticauda crockeri	Snake toxin family	62	N/A	N/A	Venom	N/A	Disulfide bond:4	N/A	N/A	N/A	N/A	N/A	both	marine	marine
P10459	8630	Chordata	Lepidosauria	Squamata	Elapidae	Laticauda	Laticauda laticaudata	Laticauda laticaudata	Snake toxin family	83	N/A	N/A	Venom; Venom gland	N/A	Disulfide bond:4	N/A	N/A	N/A	N/A	N/A	both	marine	marine
Q90VW1	8631	Chordata	Lepidosauria	Squamata	Elapidae	Laticauda	Laticauda semifasciata	Laticauda semifasciata	Snake toxin family	83	N/A	LD(50) is 0.15 mg/kg by intramuscular injection.	Liver; Venom gland	N/A	Disulfide bond:4	N/A	N/A	N/A	N/A	N/A	both	marine	marine
P59275	8649	Chordata	Lepidosauria	Squamata	Elapidae	Naja	Naja kaouthia	Naja kaouthia	Snake toxin family	61	N/A	LD(50) is 400 mg/kg by intraperitoneal injection.	Venom	N/A	Disulfide bond:4	N/A	N/A	N/A	N/A	N/A	both	terrestrial	terrestrial
P10455	8628	Chordata	Lepidosauria	Squamata	Elapidae	Laticauda	Laticauda colubrina	Laticauda colubrina	Snake toxin family	83	N/A	N/A	Venom; Venom gland	N/A	Disulfide bond:4	N/A	N/A	N/A	N/A	N/A	both	marine	marine
P10458	8629	Chordata	Lepidosauria	Squamata	Elapidae	Laticauda	Laticauda crockeri	Laticauda crockeri	Snake toxin family	62	N/A	N/A	Venom	N/A	Disulfide bond:4	N/A	N/A	N/A	N/A	N/A	both	marine	marine
P10460	8630	Chordata	Lepidosauria	Squamata	Elapidae	Laticauda	Laticauda laticaudata	Laticauda laticaudata	Snake toxin family	62	N/A	N/A	Venom	N/A	Disulfide bond:4	N/A	N/A	N/A	N/A	N/A	both	marine	marine
Q7T2I5	8631	Chordata	Lepidosauria	Squamata	Elapidae	Laticauda	Laticauda semifasciata	Laticauda semifasciata	Snake toxin family	83	N/A	LD(50) is 0.15 mg/kg by intramuscular injection.	Liver	N/A	Disulfide bond:4	N/A	N/A	N/A	N/A	N/A	both	marine	marine
P59276	8649	Chordata	Lepidosauria	Squamata	Elapidae	Naja	Naja kaouthia	Naja kaouthia	Snake toxin family	61	N/A	LD(50) is 80 mg/kg by intraperitoneal injection.	Venom	N/A	Disulfide bond:4	N/A	N/A	N/A	N/A	N/A	both	terrestrial	terrestrial
P10456	8628	Chordata	Lepidosauria	Squamata	Elapidae	Laticauda	Laticauda colubrina	Laticauda colubrina	Snake toxin family	83	N/A	N/A	Venom; Venom gland	N/A	Disulfide bond:4	N/A	N/A	N/A	N/A	N/A	both	marine	marine
Q9YGI0	8616	Chordata	Lepidosauria	Squamata	Elapidae	Bungarus	Bungarus multicinctus	Bungarus multicinctus	Snake toxin family	86	N/A	N/A	Venom gland	N/A	Disulfide bond:4	N/A	N/A	N/A	N/A	N/A	both	terrestrial	terrestrial
Q9YGI8	8616	Chordata	Lepidosauria	Squamata	Elapidae	Bungarus	Bungarus multicinctus	Bungarus multicinctus	Snake toxin family	86	N/A	N/A	Venom gland	N/A	Disulfide bond:4	N/A	N/A	N/A	N/A	N/A	both	terrestrial	terrestrial
P43445	8616	Chordata	Lepidosauria	Squamata	Elapidae	Bungarus	Bungarus multicinctus	Bungarus multicinctus	Snake toxin family	83	N/A	N/A	Venom gland	N/A	Disulfide bond:4	N/A	N/A	N/A	N/A	N/A	both	terrestrial	terrestrial
Q9W6X0	8656	Chordata	Lepidosauria	Squamata	Elapidae	Naja	Naja atra	Naja atra	Snake toxin family	82	N/A	N/A	Venom gland	N/A	Disulfide bond:4	N/A	N/A	N/A	N/A	N/A	both	terrestrial	terrestrial
Q9PTT0	35670	Chordata	Lepidosauria	Squamata	Elapidae	Naja	Naja naja	Naja naja	Snake toxin family	83	N/A	N/A	Venom gland	N/A	Disulfide bond:4	N/A	N/A	N/A	N/A	N/A	both	terrestrial	terrestrial
P59072	8673	Chordata	Lepidosauria	Squamata	Elapidae	Pseudonaja	Pseudonaja textilis	Pseudonaja textilis	Snake toxin family	11	fragment	LD(50) is 0.84 mg/kg by intravenous injection.	Venom	N/A	N/A	N/A	N/A	N/A	N/A	N/A	both	terrestrial	terrestrial
P59073	8673	Chordata	Lepidosauria	Squamata	Elapidae	Pseudonaja	Pseudonaja textilis	Pseudonaja textilis	Snake toxin family	15	fragment	LD(50) is 0.80 mg/kg by intravenous injection.	Venom	N/A	N/A	N/A	N/A	N/A	N/A	N/A	both	terrestrial	terrestrial
P83234	8665	Chordata	Lepidosauria	Squamata	Elapidae	Ophiophagus	Ophiophagus hannah	Ophiophagus hannah	Contains 1 B30	107	N/A	N/A	Venom	N/A	N/A	GO:0009405 (pathogenesis); GO:0005576 (extracellular region)	N/A	GO:0009405 (pathogenesis)	GO:0005576 (extracellular region)	N/A	venom_tissue	terrestrial	terrestrial
P83313	190115	Arthropoda	Arachnida	Scorpiones	Scorpionidae	Opistophthalmus	Opistophthalmus carinatus	Opistophthalmus carinatus	Antimicrobial peptide scorpion family	44	N/A	N/A	Venom	N/A	N/A	N/A	N/A	N/A	N/A	N/A	venom_tissue	terrestrial	terrestrial
P83314	190115	Arthropoda	Arachnida	Scorpiones	Scorpionidae	Opistophthalmus	Opistophthalmus carinatus	Opistophthalmus carinatus	Antimicrobial peptide scorpion family	44	N/A	N/A	Venom	N/A	N/A	N/A	N/A	N/A	N/A	N/A	venom_tissue	terrestrial	terrestrial
P83952	111177	Chordata	Lepidosauria	Squamata	Elapidae	Oxyuranus	Oxyuranus microlepidotus	Oxyuranus microlepidotus	Waprin toxin family	50	N/A	N/A	Venom	N/A	Disulfide bond:4	N/A	N/A	N/A	N/A	N/A	both	terrestrial	terrestrial
P81382	8717	Chordata	Lepidosauria	Squamata	Viperidae	Calloselasma	Calloselasma rhodostoma	Calloselasma rhodostoma	Flavin monoamine oxidase family	516	N/A	N/A	Venom; Venom gland	Glycoprotein	Glycosylation:2	N/A	N/A	N/A	N/A	N/A	both	terrestrial	terrestrial
O93364	8729	Chordata	Lepidosauria	Squamata	Viperidae	Crotalus	Crotalus adamanteus	Crotalus adamanteus	Flavin monoamine oxidase family	516	N/A	N/A	Venom	Glycoprotein	Glycosylation:1	N/A	N/A	N/A	N/A	N/A	both	terrestrial	terrestrial
P56742	8730	Chordata	Lepidosauria	Squamata	Viperidae	Crotalus	Crotalus atrox	Crotalus atrox	Flavin monoamine oxidase family	20	fragment	N/A	Venom	N/A	N/A	N/A	N/A	N/A	N/A	N/A	both	terrestrial	terrestrial
P81383	8665	Chordata	Lepidosauria	Squamata	Elapidae	Ophiophagus	Ophiophagus hannah	Ophiophagus hannah	Flavin monoamine oxidase family	19	fragment	N/A	Venom	Glycoprotein	N/A	N/A	N/A	N/A	N/A	N/A	both	terrestrial	terrestrial
P81375	8709	Chordata	Lepidosauria	Squamata	Viperidae	Macrovipera	Macrovipera lebetinus	Macrovipera lebetinus	Flavin monoamine oxidase family	27	fragment	N/A	Venom	N/A	N/A	N/A	N/A	N/A	N/A	N/A	both	terrestrial	terrestrial
Q8UW08	8781	Chordata	Lepidosauria	Squamata	Elapidae	Hydrophis	Hydrophis hardwickii	Hydrophis hardwickii	Phospholipase A2 family	146	N/A	N/A	N/A	N/A	Disulfide bond:7	N/A	N/A	N/A	N/A	N/A	venom_tissue	marine	marine
Q9PUH4	29156	Chordata	Lepidosauria	Squamata	Elapidae	Austrelaps	Austrelaps superbus	Austrelaps superbus	Phospholipase A2 family	146	N/A	N/A	Venom gland	N/A	Disulfide bond:7	N/A	N/A	N/A	N/A	N/A	kw_toxin	terrestrial	terrestrial
Q9PUH3	29156	Chordata	Lepidosauria	Squamata	Elapidae	Austrelaps	Austrelaps superbus	Austrelaps superbus	Phospholipase A2 family	146	N/A	N/A	Venom gland	N/A	Disulfide bond:7	N/A	N/A	N/A	N/A	N/A	kw_toxin	terrestrial	terrestrial
Q9PUH2	29156	Chordata	Lepidosauria	Squamata	Elapidae	Austrelaps	Austrelaps superbus	Austrelaps superbus	Phospholipase A2 family	146	N/A	N/A	Venom gland	N/A	Disulfide bond:7	N/A	N/A	N/A	N/A	N/A	kw_toxin	terrestrial	terrestrial
Q9PUH1	29156	Chordata	Lepidosauria	Squamata	Elapidae	Austrelaps	Austrelaps superbus	Austrelaps superbus	Phospholipase A2 family	146	N/A	N/A	Venom gland	N/A	Disulfide bond:7	N/A	N/A	N/A	N/A	N/A	kw_toxin	terrestrial	terrestrial
Q9PUH0	29156	Chordata	Lepidosauria	Squamata	Elapidae	Austrelaps	Austrelaps superbus	Austrelaps superbus	Phospholipase A2 family	146	N/A	N/A	Venom gland	N/A	Disulfide bond:7	N/A	N/A	N/A	N/A	N/A	kw_toxin	terrestrial	terrestrial
Q9PUG9	29156	Chordata	Lepidosauria	Squamata	Elapidae	Austrelaps	Austrelaps superbus	Austrelaps superbus	Phospholipase A2 family	144	N/A	N/A	Venom gland	N/A	Disulfide bond:7	N/A	N/A	N/A	N/A	N/A	kw_toxin	terrestrial	terrestrial
Q9PUG8	29156	Chordata	Lepidosauria	Squamata	Elapidae	Austrelaps	Austrelaps superbus	Austrelaps superbus	Phospholipase A2 family	152	N/A	N/A	Venom gland	N/A	Disulfide bond:6	N/A	N/A	N/A	N/A	N/A	kw_toxin	terrestrial	terrestrial
Q9PUG7	29156	Chordata	Lepidosauria	Squamata	Elapidae	Austrelaps	Austrelaps superbus	Austrelaps superbus	Phospholipase A2 family	152	N/A	N/A	Venom gland	N/A	Disulfide bond:7	N/A	N/A	N/A	N/A	N/A	kw_toxin	terrestrial	terrestrial
P04417	242054	Chordata	Lepidosauria	Squamata	Viperidae	Gloydius	Gloydius blomhoffii	Gloydius blomhoffii	Phospholipase A2 family	122	N/A	N/A	Venom	N/A	Disulfide bond:7	N/A	N/A	N/A	N/A	N/A	venom_tissue	terrestrial	terrestrial
P59359	29156	Chordata	Lepidosauria	Squamata	Elapidae	Austrelaps	Austrelaps superbus	Austrelaps superbus	Phospholipase A2 family	145	N/A	N/A	Venom gland	N/A	Disulfide bond:7	N/A	N/A	N/A	N/A	N/A	kw_toxin	terrestrial	terrestrial
P20474	8722	Chordata	Lepidosauria	Squamata	Viperidae	Bothrops	Bothrops asper	Bothrops asper	Phospholipase A2 family	122	N/A	N/A	Venom	N/A	Disulfide bond:7	N/A	N/A	N/A	N/A	N/A	kw_toxin	terrestrial	terrestrial
P82114	98334	Chordata	Lepidosauria	Squamata	Viperidae	Bothrops	Bothrops moojeni	Bothrops moojeni	Phospholipase A2 family	121	N/A	N/A	Venom	N/A	Disulfide bond:7	N/A	N/A	N/A	N/A	N/A	kw_toxin	terrestrial	terrestrial
P58399	113192	Chordata	Lepidosauria	Squamata	Viperidae	Bothrops	Bothrops pirajai	Bothrops pirajai	Phospholipase A2 family	121	N/A	LD(50) is 8 mg/kg by intraperitoneal injection.	Venom	N/A	Disulfide bond:7	N/A	N/A	N/A	N/A	N/A	kw_toxin	terrestrial	terrestrial
Q8QFW4	132961	Chordata	Lepidosauria	Squamata	Elapidae	Bungarus	Bungarus caeruleus	Bungarus caeruleus	Phospholipase A2 family	147	N/A	N/A	Venom gland	N/A	Disulfide bond:7	N/A	N/A	N/A	N/A	N/A	kw_toxin	terrestrial	terrestrial
P00617	8616	Chordata	Lepidosauria	Squamata	Elapidae	Bungarus	Bungarus multicinctus	Bungarus multicinctus	Phospholipase A2 family	147	N/A	LD(50) is 0.019 mg/kg by intraperitoneal injection in beta-1 bungarotoxin and 0.028 mg/kg in beta-2.	Liver; Venom; Venom gland	N/A	Disulfide bond:7	N/A	N/A	N/A	N/A	N/A	kw_toxin	terrestrial	terrestrial
P19000	8630	Chordata	Lepidosauria	Squamata	Elapidae	Laticauda	Laticauda laticaudata	Laticauda laticaudata	Phospholipase A2 family	145	N/A	N/A	Venom gland	N/A	Disulfide bond:7	N/A	N/A	N/A	N/A	N/A	venom_tissue	marine	marine
P00611	8631	Chordata	Lepidosauria	Squamata	Elapidae	Laticauda	Laticauda semifasciata	Laticauda semifasciata	Phospholipase A2 family	145	N/A	N/A	Liver; Venom	N/A	Disulfide bond:7	N/A	N/A	N/A	N/A	N/A	venom_tissue	marine	marine
P24644	8633	Chordata	Lepidosauria	Squamata	Elapidae	Calliophis	Calliophis bivirgatus	Calliophis bivirgatus	Phospholipase A2 family	38	fragment	N/A	Venom	N/A	N/A	N/A	N/A	N/A	N/A	N/A	kw_toxin	terrestrial	terrestrial
P21790	8635	Chordata	Lepidosauria	Squamata	Elapidae	Micrurus	Micrurus nigrocinctus	Micrurus nigrocinctus	Phospholipase A2 family	27	fragment	N/A	Venom	N/A	N/A	N/A	N/A	N/A	N/A	N/A	kw_toxin	terrestrial	terrestrial
P80966	8665	Chordata	Lepidosauria	Squamata	Elapidae	Ophiophagus	Ophiophagus hannah	Ophiophagus hannah	Phospholipase A2 family	151	N/A	N/A	Venom; Venom gland	N/A	Disulfide bond:7	N/A	N/A	N/A	N/A	N/A	both	terrestrial	terrestrial
P00614	8667	Chordata	Lepidosauria	Squamata	Elapidae	Oxyuranus	Oxyuranus scutellatus	Oxyuranus scutellatus scutellatus	Phospholipase A2 family	119	N/A	LD(50) is 0.3 mg/kg by intravenous injection.	Venom	N/A	Disulfide bond:7	N/A	N/A	N/A	N/A	N/A	kw_toxin	terrestrial	terrestrial
Q9W7J4	8673	Chordata	Lepidosauria	Squamata	Elapidae	Pseudonaja	Pseudonaja textilis	Pseudonaja textilis	Phospholipase A2 family	154	N/A	N/A	Venom; Venom gland	N/A	Disulfide bond:7	N/A	N/A	N/A	N/A	N/A	venom_tissue	terrestrial	terrestrial
P06859	88087	Chordata	Lepidosauria	Squamata	Viperidae	Protobothrops	Protobothrops flavoviridis	Protobothrops flavoviridis	Phospholipase A2 family	138	N/A	N/A	Liver; Venom; Venom gland	N/A	Disulfide bond:7	N/A	N/A	N/A	N/A	N/A	venom_tissue	terrestrial	terrestrial
P00625	8769	Chordata	Lepidosauria	Squamata	Viperidae	Ovophis	Ovophis okinavensis	Ovophis okinavensis	Phospholipase A2 family	139	N/A	N/A	Liver; Venom; Venom gland	N/A	Disulfide bond:7	N/A	N/A	N/A	N/A	N/A	venom_tissue	terrestrial	terrestrial
P14420	73841	Chordata	Lepidosauria	Squamata	Viperidae	Vipera	Vipera ammodytes	Vipera ammodytes meridionalis	Phospholipase A2 family	122	N/A	N/A	Venom	N/A	Disulfide bond:7	N/A	N/A	N/A	N/A	N/A	kw_toxin	terrestrial	terrestrial
Q8JFG0	194601	Chordata	Lepidosauria	Squamata	Viperidae	Vipera	Vipera aspis	Vipera aspis aspis	Phospholipase A2 family	138	N/A	N/A	Venom gland	N/A	Disulfide bond:7	N/A	N/A	N/A	N/A	N/A	kw_toxin	terrestrial	terrestrial
Q10754	55427	Chordata	Lepidosauria	Squamata	Viperidae	Vipera	Vipera aspis	Vipera aspis zinnikeri	Phospholipase A2 family	138	N/A	N/A	Venom	N/A	Disulfide bond:7	N/A	N/A	N/A	N/A	N/A	kw_toxin	terrestrial	terrestrial
P18997	8714	Chordata	Lepidosauria	Squamata	Viperidae	Gloydius	Gloydius halys	Gloydius halys	Phospholipase A2 family	32	fragment	N/A	Venom	N/A	N/A	N/A	N/A	N/A	N/A	N/A	kw_toxin	terrestrial	terrestrial
Q9PUI1	29156	Chordata	Lepidosauria	Squamata	Elapidae	Austrelaps	Austrelaps superbus	Austrelaps superbus	Phospholipase A2 family	145	N/A	N/A	Venom gland	N/A	Disulfide bond:7	N/A	N/A	N/A	N/A	N/A	kw_toxin	terrestrial	terrestrial
P24605	8722	Chordata	Lepidosauria	Squamata	Viperidae	Bothrops	Bothrops asper	Bothrops asper	Phospholipase A2 family	121	N/A	N/A	Venom	N/A	Disulfide bond:7	N/A	N/A	N/A	N/A	N/A	kw_toxin	terrestrial	terrestrial
Q9I834	98334	Chordata	Lepidosauria	Squamata	Viperidae	Bothrops	Bothrops moojeni	Bothrops moojeni	Phospholipase A2 family	122	N/A	N/A	Venom; Venom gland	N/A	Disulfide bond:7	N/A	N/A	N/A	N/A	N/A	kw_toxin	terrestrial	terrestrial
P82287	113192	Chordata	Lepidosauria	Squamata	Viperidae	Bothrops	Bothrops pirajai	Bothrops pirajai	Phospholipase A2 family	121	N/A	N/A	Venom	N/A	Disulfide bond:7	N/A	N/A	N/A	N/A	N/A	kw_toxin	terrestrial	terrestrial
Q8QFW3	132961	Chordata	Lepidosauria	Squamata	Elapidae	Bungarus	Bungarus caeruleus	Bungarus caeruleus	Phospholipase A2 family	147	N/A	N/A	Venom gland	N/A	Disulfide bond:7	N/A	N/A	N/A	N/A	N/A	kw_toxin	terrestrial	terrestrial
P00618	8616	Chordata	Lepidosauria	Squamata	Elapidae	Bungarus	Bungarus multicinctus	Bungarus multicinctus	Phospholipase A2 family	145	N/A	LD(50) is 0.066 mg/kg by intraperitoneal injection in beta-3 bungarotoxin and 0.073 mg/kg in beta-4.	Venom; Venom gland	N/A	Disulfide bond:7	N/A	N/A	N/A	N/A	N/A	kw_toxin	terrestrial	terrestrial
P81165	44722	Chordata	Lepidosauria	Squamata	Viperidae	Cerrophidion	Cerrophidion godmani	Cerrophidion godmani	Phospholipase A2 family	121	N/A	N/A	Venom; Venom gland	N/A	Disulfide bond:7	N/A	N/A	N/A	N/A	N/A	kw_toxin	terrestrial	terrestrial
P10116	8628	Chordata	Lepidosauria	Squamata	Elapidae	Laticauda	Laticauda colubrina	Laticauda colubrina	Phospholipase A2 family	118	N/A	LD(50) is 0.045 mg/kg by intravenous injection.	Venom	N/A	Disulfide bond:7	N/A	N/A	N/A	N/A	N/A	both	marine	marine
P24645	8633	Chordata	Lepidosauria	Squamata	Elapidae	Calliophis	Calliophis bivirgatus	Calliophis bivirgatus	Phospholipase A2 family	38	fragment	N/A	Venom	N/A	N/A	N/A	N/A	N/A	N/A	N/A	kw_toxin	terrestrial	terrestrial
P21791	8635	Chordata	Lepidosauria	Squamata	Elapidae	Micrurus	Micrurus nigrocinctus	Micrurus nigrocinctus	Phospholipase A2 family	28	fragment	N/A	Venom	N/A	N/A	N/A	N/A	N/A	N/A	N/A	kw_toxin	terrestrial	terrestrial
P00608	70142	Chordata	Lepidosauria	Squamata	Elapidae	Notechis	Notechis scutatus	Notechis scutatus scutatus	Phospholipase A2 family	119	N/A	LD(50) is 0.025 mg/kg by intravenous injection.	Venom	N/A	Disulfide bond:7	N/A	N/A	N/A	N/A	N/A	kw_toxin	terrestrial	terrestrial
Q9DF33	8665	Chordata	Lepidosauria	Squamata	Elapidae	Ophiophagus	Ophiophagus hannah	Ophiophagus hannah	Phospholipase A2 family	146	N/A	N/A	Venom gland	N/A	Disulfide bond:7	N/A	N/A	N/A	N/A	N/A	venom_tissue	terrestrial	terrestrial
P00615	8667	Chordata	Lepidosauria	Squamata	Elapidae	Oxyuranus	Oxyuranus scutellatus	Oxyuranus scutellatus scutellatus	Phospholipase A2 family	118	N/A	N/A	Venom	N/A	Disulfide bond:7	N/A	N/A	N/A	N/A	N/A	kw_toxin	terrestrial	terrestrial
Q9W7J3	8673	Chordata	Lepidosauria	Squamata	Elapidae	Pseudonaja	Pseudonaja textilis	Pseudonaja textilis	Phospholipase A2 family	154	N/A	N/A	Venom; Venom gland	N/A	Disulfide bond:7	N/A	N/A	N/A	N/A	N/A	venom_tissue	terrestrial	terrestrial
Q10755	55427	Chordata	Lepidosauria	Squamata	Viperidae	Vipera	Vipera aspis	Vipera aspis zinnikeri	Phospholipase A2 family	122	N/A	N/A	Venom	N/A	Disulfide bond:7	N/A	N/A	N/A	N/A	N/A	kw_toxin	terrestrial	terrestrial
P14421	8714	Chordata	Lepidosauria	Squamata	Viperidae	Gloydius	Gloydius halys	Gloydius halys	Phospholipase A2 family	122	N/A	N/A	Venom	N/A	Disulfide bond:7	N/A	N/A	N/A	N/A	N/A	kw_toxin	terrestrial	terrestrial
Q9PRG0	29156	Chordata	Lepidosauria	Squamata	Elapidae	Austrelaps	Austrelaps superbus	Austrelaps superbus	Phospholipase A2 family	145	N/A	N/A	Venom gland	N/A	Disulfide bond:5	N/A	N/A	N/A	N/A	N/A	kw_toxin	terrestrial	terrestrial
Q9PVE3	8722	Chordata	Lepidosauria	Squamata	Viperidae	Bothrops	Bothrops asper	Bothrops asper	Phospholipase A2 family	138	N/A	N/A	Venom gland	N/A	Disulfide bond:7	N/A	N/A	N/A	N/A	N/A	kw_toxin	terrestrial	terrestrial
P58464	113192	Chordata	Lepidosauria	Squamata	Viperidae	Bothrops	Bothrops pirajai	Bothrops pirajai	Phospholipase A2 family	120	N/A	N/A	Venom	N/A	Disulfide bond:7	N/A	N/A	N/A	N/A	N/A	kw_toxin	terrestrial	terrestrial
P00619	8616	Chordata	Lepidosauria	Squamata	Elapidae	Bungarus	Bungarus multicinctus	Bungarus multicinctus	Phospholipase A2 family	147	N/A	LD(50) is 0.13 mg/kg by intraperitoneal injection.	Venom; Venom gland	N/A	Disulfide bond:7	N/A	N/A	N/A	N/A	N/A	kw_toxin	terrestrial	terrestrial
Q8UUI0	8628	Chordata	Lepidosauria	Squamata	Elapidae	Laticauda	Laticauda colubrina	Laticauda colubrina	Phospholipase A2 family	155	N/A	N/A	Liver	N/A	Disulfide bond:7	N/A	N/A	N/A	N/A	N/A	kw_toxin	marine	marine
P00612	8631	Chordata	Lepidosauria	Squamata	Elapidae	Laticauda	Laticauda semifasciata	Laticauda semifasciata	Phospholipase A2 family	118	N/A	N/A	Venom	N/A	Disulfide bond:7	N/A	N/A	N/A	N/A	N/A	venom_tissue	marine	marine
P21792	8635	Chordata	Lepidosauria	Squamata	Elapidae	Micrurus	Micrurus nigrocinctus	Micrurus nigrocinctus	Phospholipase A2 family	28	fragment	N/A	Venom	N/A	N/A	N/A	N/A	N/A	N/A	N/A	kw_toxin	terrestrial	terrestrial
P00609	70142	Chordata	Lepidosauria	Squamata	Elapidae	Notechis	Notechis scutatus	Notechis scutatus scutatus	Phospholipase A2 family	119	N/A	LD(50) is 0.045 mg/kg by intravenous injection.	Venom	N/A	Disulfide bond:7	N/A	N/A	N/A	N/A	N/A	kw_toxin	terrestrial	terrestrial
Q9DF56	8665	Chordata	Lepidosauria	Squamata	Elapidae	Ophiophagus	Ophiophagus hannah	Ophiophagus hannah	Phospholipase A2 family	152	N/A	N/A	Venom gland	N/A	Disulfide bond:7	N/A	N/A	N/A	N/A	N/A	venom_tissue	terrestrial	terrestrial
P00616	8667	Chordata	Lepidosauria	Squamata	Elapidae	Oxyuranus	Oxyuranus scutellatus	Oxyuranus scutellatus scutellatus	Phospholipase A2 family	133	N/A	N/A	Venom	Glycoprotein	Glycosylation:1	N/A	N/A	N/A	N/A	N/A	kw_toxin	terrestrial	terrestrial
Q92152	8769	Chordata	Lepidosauria	Squamata	Viperidae	Ovophis	Ovophis okinavensis	Ovophis okinavensis	Phospholipase A2 family	137	N/A	N/A	Venom gland	N/A	Disulfide bond:7	N/A	N/A	N/A	N/A	N/A	venom_tissue	terrestrial	terrestrial
P82894	39682	Chordata	Lepidosauria	Squamata	Viperidae	Trimeresurus	Trimeresurus stejnegeri	Trimeresurus stejnegeri	Phospholipase A2 family	28	fragment	N/A	Venom	N/A	N/A	N/A	N/A	N/A	N/A	N/A	venom_tissue	terrestrial	terrestrial
Q9PUI0	29156	Chordata	Lepidosauria	Squamata	Elapidae	Austrelaps	Austrelaps superbus	Austrelaps superbus	Phospholipase A2 family	147	N/A	N/A	Venom gland	N/A	Disulfide bond:7	N/A	N/A	N/A	N/A	N/A	kw_toxin	terrestrial	terrestrial
Q9PRT7	8722	Chordata	Lepidosauria	Squamata	Viperidae	Bothrops	Bothrops asper	Bothrops asper	Phospholipase A2 family	23	fragment	N/A	Venom	N/A	N/A	N/A	N/A	N/A	N/A	N/A	kw_toxin	terrestrial	terrestrial
P17934	8616	Chordata	Lepidosauria	Squamata	Elapidae	Bungarus	Bungarus multicinctus	Bungarus multicinctus	Phospholipase A2 family	147	N/A	N/A	Venom gland	N/A	Disulfide bond:7	N/A	N/A	N/A	N/A	N/A	kw_toxin	terrestrial	terrestrial
Q02471	8708	Chordata	Lepidosauria	Squamata	Viperidae	Daboia	Daboia siamensis	Daboia siamensis	Phospholipase A2 family	138	N/A	LD(50) is 0.32 mg/kg by intravenous injection for RV-4 and 0.15 mg/kg for RV-4/RV-7 complex.	Venom gland	N/A	Disulfide bond:7	N/A	N/A	N/A	N/A	N/A	kw_toxin	terrestrial	terrestrial
P59170	124223	Chordata	Lepidosauria	Squamata	Viperidae	Echis	Echis carinatus	Echis carinatus sochureki	Phospholipase A2 family	139	N/A	N/A	Venom gland	N/A	Disulfide bond:7	N/A	N/A	N/A	N/A	N/A	venom_tissue	terrestrial	terrestrial
Q8UUH9	8628	Chordata	Lepidosauria	Squamata	Elapidae	Laticauda	Laticauda colubrina	Laticauda colubrina	Phospholipase A2 family	155	N/A	N/A	Liver	N/A	Disulfide bond:7	N/A	N/A	N/A	N/A	N/A	kw_toxin	marine	marine
P00613	8631	Chordata	Lepidosauria	Squamata	Elapidae	Laticauda	Laticauda semifasciata	Laticauda semifasciata	Phospholipase A2 family	118	N/A	N/A	Venom	N/A	Disulfide bond:7	N/A	N/A	N/A	N/A	N/A	venom_tissue	marine	marine
P82895	39682	Chordata	Lepidosauria	Squamata	Viperidae	Trimeresurus	Trimeresurus stejnegeri	Trimeresurus stejnegeri	Phospholipase A2 family	24	fragment	N/A	Venom	N/A	N/A	N/A	N/A	N/A	N/A	N/A	venom_tissue	terrestrial	terrestrial
Q9PUH9	29156	Chordata	Lepidosauria	Squamata	Elapidae	Austrelaps	Austrelaps superbus	Austrelaps superbus	Phospholipase A2 family	147	N/A	N/A	Venom gland	N/A	Disulfide bond:7	N/A	N/A	N/A	N/A	N/A	kw_toxin	terrestrial	terrestrial
P59018	8616	Chordata	Lepidosauria	Squamata	Elapidae	Bungarus	Bungarus multicinctus	Bungarus multicinctus	Phospholipase A2 family	137	fragment	N/A	Venom gland	N/A	Disulfide bond:7	N/A	N/A	N/A	N/A	N/A	kw_toxin	terrestrial	terrestrial
P59171	99586	Chordata	Lepidosauria	Squamata	Viperidae	Echis	Echis ocellatus	Echis ocellatus	Phospholipase A2 family	138	N/A	N/A	Venom gland	N/A	Disulfide bond:7	N/A	N/A	N/A	N/A	N/A	venom_tissue	terrestrial	terrestrial
P59172	38415	Chordata	Lepidosauria	Squamata	Viperidae	Echis	Echis pyramidum	Echis pyramidum leakeyi	Phospholipase A2 family	139	N/A	N/A	Venom gland	N/A	Disulfide bond:7	N/A	N/A	N/A	N/A	N/A	venom_tissue	terrestrial	terrestrial
Q8UW31	8781	Chordata	Lepidosauria	Squamata	Elapidae	Hydrophis	Hydrophis hardwickii	Hydrophis hardwickii	Phospholipase A2 family	152	N/A	N/A	N/A	N/A	Disulfide bond:7	N/A	N/A	N/A	N/A	N/A	venom_tissue	marine	marine
Q8UUH8	8628	Chordata	Lepidosauria	Squamata	Elapidae	Laticauda	Laticauda colubrina	Laticauda colubrina	Phospholipase A2 family	145	N/A	N/A	Liver	N/A	Disulfide bond:7	N/A	N/A	N/A	N/A	N/A	kw_toxin	marine	marine
P82896	39682	Chordata	Lepidosauria	Squamata	Viperidae	Trimeresurus	Trimeresurus stejnegeri	Trimeresurus stejnegeri	Phospholipase A2 family	122	N/A	N/A	Venom	N/A	Disulfide bond:7	N/A	N/A	N/A	N/A	N/A	venom_tissue	terrestrial	terrestrial
Q9PUH8	29156	Chordata	Lepidosauria	Squamata	Elapidae	Austrelaps	Austrelaps superbus	Austrelaps superbus	Phospholipase A2 family	147	N/A	N/A	Venom gland	N/A	Disulfide bond:7	N/A	N/A	N/A	N/A	N/A	kw_toxin	terrestrial	terrestrial
P00627	8613	Chordata	Lepidosauria	Squamata	Elapidae	Bungarus	Bungarus fasciatus	Bungarus fasciatus	Phospholipase A2 family	118	N/A	LD(50) is 3.6 mg/kg by intraperitoneal injection.	Venom	N/A	Disulfide bond:7	N/A	N/A	N/A	N/A	N/A	kw_toxin	terrestrial	terrestrial
Q90251	8616	Chordata	Lepidosauria	Squamata	Elapidae	Bungarus	Bungarus multicinctus	Bungarus multicinctus	Phospholipase A2 family	137	fragment	N/A	Venom gland	N/A	Disulfide bond:7	N/A	N/A	N/A	N/A	N/A	kw_toxin	terrestrial	terrestrial
Q8UUH7	8628	Chordata	Lepidosauria	Squamata	Elapidae	Laticauda	Laticauda colubrina	Laticauda colubrina	Phospholipase A2 family	154	N/A	N/A	Liver	N/A	Disulfide bond:7	N/A	N/A	N/A	N/A	N/A	kw_toxin	marine	marine
Q9PUH7	29156	Chordata	Lepidosauria	Squamata	Elapidae	Austrelaps	Austrelaps superbus	Austrelaps superbus	Phospholipase A2 family	144	N/A	N/A	Venom gland	N/A	Disulfide bond:7	N/A	N/A	N/A	N/A	N/A	kw_toxin	terrestrial	terrestrial
Q9PU97	8616	Chordata	Lepidosauria	Squamata	Elapidae	Bungarus	Bungarus multicinctus	Bungarus multicinctus	Phospholipase A2 family	137	fragment	N/A	Venom gland	N/A	Disulfide bond:7	N/A	N/A	N/A	N/A	N/A	kw_toxin	terrestrial	terrestrial
P31100	8708	Chordata	Lepidosauria	Squamata	Viperidae	Daboia	Daboia siamensis	Daboia siamensis	Phospholipase A2 family	138	N/A	N/A	Venom gland	N/A	Disulfide bond:7	N/A	N/A	N/A	N/A	N/A	kw_toxin	terrestrial	terrestrial
Q8UW30	8781	Chordata	Lepidosauria	Squamata	Elapidae	Hydrophis	Hydrophis hardwickii	Hydrophis hardwickii	Phospholipase A2 family	118	fragment	N/A	N/A	N/A	Disulfide bond:7	N/A	N/A	N/A	N/A	N/A	venom_tissue	marine	marine
Q9PWR6	48068	Chordata	Lepidosauria	Squamata	Viperidae	Daboia	Daboia palaestinae	Daboia palaestinae	Phospholipase A2 family	138	N/A	N/A	Liver	N/A	Disulfide bond:7	N/A	N/A	N/A	N/A	N/A	both	terrestrial	terrestrial
Q9PUH6	29156	Chordata	Lepidosauria	Squamata	Elapidae	Austrelaps	Austrelaps superbus	Austrelaps superbus	Phospholipase A2 family	145	N/A	N/A	Venom gland	N/A	Disulfide bond:7	N/A	N/A	N/A	N/A	N/A	kw_toxin	terrestrial	terrestrial
P59071	97228	Chordata	Lepidosauria	Squamata	Viperidae	Daboia	Daboia russelii	Daboia russelii pulchella	Phospholipase A2 family	121	N/A	LD(50) is 5.3 mg/kg body weight by intraperitoneal injection into mice.	Venom	N/A	Disulfide bond:7	N/A	N/A	N/A	N/A	N/A	both	terrestrial	terrestrial
Q9YGJ7	48068	Chordata	Lepidosauria	Squamata	Viperidae	Daboia	Daboia palaestinae	Daboia palaestinae	Phospholipase A2 family	137	N/A	N/A	Liver	N/A	Disulfide bond:7	N/A	N/A	N/A	N/A	N/A	both	terrestrial	terrestrial
Q9PUH5	29156	Chordata	Lepidosauria	Squamata	Elapidae	Austrelaps	Austrelaps superbus	Austrelaps superbus	Phospholipase A2 family	145	N/A	N/A	Venom gland	N/A	Disulfide bond:7	N/A	N/A	N/A	N/A	N/A	kw_toxin	terrestrial	terrestrial
Q7LZQ4	35671	Chordata	Lepidosauria	Squamata	Viperidae	Gloydius	Gloydius ussuriensis	Gloydius ussuriensis	Phospholipase A2 family	124	N/A	N/A	Venom	N/A	Disulfide bond:7	N/A	N/A	N/A	N/A	N/A	both	terrestrial	terrestrial
Q9PVF1	8717	Chordata	Lepidosauria	Squamata	Viperidae	Calloselasma	Calloselasma rhodostoma	Calloselasma rhodostoma	Phospholipase A2 family	126	fragment	N/A	Venom gland	N/A	Disulfide bond:7	N/A	N/A	N/A	N/A	N/A	kw_toxin	terrestrial	terrestrial
P00628	8613	Chordata	Lepidosauria	Squamata	Elapidae	Bungarus	Bungarus fasciatus	Bungarus fasciatus	Phospholipase A2 family	118	N/A	N/A	Venom	N/A	Disulfide bond:7	N/A	N/A	N/A	N/A	N/A	kw_toxin	terrestrial	terrestrial
Q9PTA1	8616	Chordata	Lepidosauria	Squamata	Elapidae	Bungarus	Bungarus multicinctus	Bungarus multicinctus	Phospholipase A2 family	138	fragment	N/A	Liver; Venom	N/A	Disulfide bond:6	N/A	N/A	N/A	N/A	N/A	kw_toxin	terrestrial	terrestrial
P08878	8732	Chordata	Lepidosauria	Squamata	Viperidae	Crotalus	Crotalus durissus	Crotalus durissus terrificus	Phospholipase A2 family	138	N/A	N/A	Venom; Venom gland	Pyrrolidone carboxylic acid	Disulfide bond:7; Pyrrolidone carboxylic acid:2	N/A	N/A	N/A	N/A	N/A	both	terrestrial	terrestrial
P18998	8738	Chordata	Lepidosauria	Squamata	Viperidae	Crotalus	Crotalus scutulatus	Crotalus scutulatus scutulatus	Phospholipase A2 family	138	N/A	N/A	Liver; Venom	Pyrrolidone carboxylic acid	Disulfide bond:7; Pyrrolidone carboxylic acid:1	N/A	N/A	N/A	N/A	N/A	kw_toxin	terrestrial	terrestrial
P81166	8635	Chordata	Lepidosauria	Squamata	Elapidae	Micrurus	Micrurus nigrocinctus	Micrurus nigrocinctus	Phospholipase A2 family	118	N/A	N/A	Venom	N/A	Disulfide bond:7	N/A	N/A	N/A	N/A	N/A	kw_toxin	terrestrial	terrestrial
Q92084	33626	Chordata	Lepidosauria	Squamata	Elapidae	Naja	Naja sputatrix	Naja sputatrix	Phospholipase A2 family	146	N/A	N/A	Liver; Venom; Venom gland	N/A	Disulfide bond:7	N/A	N/A	N/A	N/A	N/A	kw_toxin	terrestrial	terrestrial
P23026	8673	Chordata	Lepidosauria	Squamata	Elapidae	Pseudonaja	Pseudonaja textilis	Pseudonaja textilis	Phospholipase A2 family	118	N/A	All subunits are necessary for maximum lethality. LD(50) is 0.001 mg/kg by intraperitoneal injection.	Venom	N/A	Disulfide bond:7	N/A	N/A	N/A	N/A	N/A	both	terrestrial	terrestrial
P59264	88087	Chordata	Lepidosauria	Squamata	Viperidae	Protobothrops	Protobothrops flavoviridis	Protobothrops flavoviridis	Phospholipase A2 family	122	N/A	N/A	Venom	N/A	Disulfide bond:7	N/A	N/A	N/A	N/A	N/A	venom_tissue	terrestrial	terrestrial
Q90W39	103944	Chordata	Lepidosauria	Squamata	Viperidae	Protobothrops	Protobothrops mucrosquamatus	Protobothrops mucrosquamatus	Phospholipase A2 family	138	N/A	LD(50) is 1.2 mg/kg by intravenous injection into mice.	Venom; Venom gland	N/A	Disulfide bond:7	N/A	N/A	N/A	N/A	N/A	both	terrestrial	terrestrial
P00626	8705	Chordata	Lepidosauria	Squamata	Viperidae	Vipera	Vipera ammodytes	Vipera ammodytes ammodytes	Phospholipase A2 family	138	N/A	LD(50) is 0.021 mg/kg by intravenous injection.	Venom; Venom gland	N/A	Disulfide bond:7	N/A	N/A	N/A	N/A	N/A	kw_toxin	terrestrial	terrestrial
Q98996	48068	Chordata	Lepidosauria	Squamata	Viperidae	Daboia	Daboia palaestinae	Daboia palaestinae	Phospholipase A2 family	138	N/A	N/A	Venom gland	N/A	Disulfide bond:7	N/A	N/A	N/A	N/A	N/A	both	terrestrial	terrestrial
P82892	39682	Chordata	Lepidosauria	Squamata	Viperidae	Trimeresurus	Trimeresurus stejnegeri	Trimeresurus stejnegeri	Phospholipase A2 family	16	fragment	N/A	Venom	N/A	N/A	N/A	N/A	N/A	N/A	N/A	venom_tissue	terrestrial	terrestrial
P82893	39682	Chordata	Lepidosauria	Squamata	Viperidae	Trimeresurus	Trimeresurus stejnegeri	Trimeresurus stejnegeri	Phospholipase A2 family	70	fragment	N/A	Venom	N/A	Disulfide bond:1	N/A	N/A	N/A	N/A	N/A	venom_tissue	terrestrial	terrestrial
Q9PVF0	8717	Chordata	Lepidosauria	Squamata	Viperidae	Calloselasma	Calloselasma rhodostoma	Calloselasma rhodostoma	Phospholipase A2 family	126	fragment	N/A	Venom gland	N/A	Disulfide bond:7	N/A	N/A	N/A	N/A	N/A	kw_toxin	terrestrial	terrestrial
P00629	8613	Chordata	Lepidosauria	Squamata	Elapidae	Bungarus	Bungarus fasciatus	Bungarus fasciatus	Phospholipase A2 family	118	N/A	N/A	Venom	N/A	Disulfide bond:7	N/A	N/A	N/A	N/A	N/A	kw_toxin	terrestrial	terrestrial
Q9PTA7	8616	Chordata	Lepidosauria	Squamata	Elapidae	Bungarus	Bungarus multicinctus	Bungarus multicinctus	Phospholipase A2 family	133	fragment	N/A	Liver	N/A	Disulfide bond:7	N/A	N/A	N/A	N/A	N/A	kw_toxin	terrestrial	terrestrial
P62022	8732	Chordata	Lepidosauria	Squamata	Viperidae	Crotalus	Crotalus durissus	Crotalus durissus terrificus	Phospholipase A2 family	138	N/A	N/A	Venom; Venom gland	N/A	Disulfide bond:7	N/A	N/A	N/A	N/A	N/A	both	terrestrial	terrestrial
P62023	8738	Chordata	Lepidosauria	Squamata	Viperidae	Crotalus	Crotalus scutulatus	Crotalus scutulatus scutulatus	Phospholipase A2 family	138	N/A	N/A	Liver; Venom	N/A	Disulfide bond:7	N/A	N/A	N/A	N/A	N/A	both	terrestrial	terrestrial
P81167	8635	Chordata	Lepidosauria	Squamata	Elapidae	Micrurus	Micrurus nigrocinctus	Micrurus nigrocinctus	Phospholipase A2 family	118	N/A	N/A	Venom	N/A	Disulfide bond:7	N/A	N/A	N/A	N/A	N/A	kw_toxin	terrestrial	terrestrial
Q92085	33626	Chordata	Lepidosauria	Squamata	Elapidae	Naja	Naja sputatrix	Naja sputatrix	Phospholipase A2 family	146	N/A	N/A	Venom gland	N/A	Disulfide bond:7	N/A	N/A	N/A	N/A	N/A	kw_toxin	terrestrial	terrestrial
P23027	8673	Chordata	Lepidosauria	Squamata	Elapidae	Pseudonaja	Pseudonaja textilis	Pseudonaja textilis	Phospholipase A2 family	121	N/A	All subunits are necessary for maximum lethality. LD(50) is 0.001 mg/kg by intraperitoneal injection.	Venom	N/A	Disulfide bond:7	N/A	N/A	N/A	N/A	N/A	both	terrestrial	terrestrial
P59265	88087	Chordata	Lepidosauria	Squamata	Viperidae	Protobothrops	Protobothrops flavoviridis	Protobothrops flavoviridis	Phospholipase A2 family	122	N/A	N/A	Venom	N/A	Disulfide bond:7	N/A	N/A	N/A	N/A	N/A	venom_tissue	terrestrial	terrestrial
P14424	8705	Chordata	Lepidosauria	Squamata	Viperidae	Vipera	Vipera ammodytes	Vipera ammodytes ammodytes	Phospholipase A2 family	138	N/A	LD(50) is 0.58 mg/kg by intravenous injection. Ammodytoxin B is 29 times less toxic than ammodytoxin A.	Venom; Venom gland	N/A	Disulfide bond:7	N/A	N/A	N/A	N/A	N/A	kw_toxin	terrestrial	terrestrial
Q9PVE9	8717	Chordata	Lepidosauria	Squamata	Viperidae	Calloselasma	Calloselasma rhodostoma	Calloselasma rhodostoma	Phospholipase A2 family	139	N/A	N/A	Venom gland	N/A	Disulfide bond:7	N/A	N/A	N/A	N/A	N/A	kw_toxin	terrestrial	terrestrial
Q9PTA6	8616	Chordata	Lepidosauria	Squamata	Elapidae	Bungarus	Bungarus multicinctus	Bungarus multicinctus	Phospholipase A2 family	138	fragment	N/A	Liver	N/A	Disulfide bond:7	N/A	N/A	N/A	N/A	N/A	kw_toxin	terrestrial	terrestrial
Q92086	33626	Chordata	Lepidosauria	Squamata	Elapidae	Naja	Naja sputatrix	Naja sputatrix	Phospholipase A2 family	146	N/A	N/A	Venom gland	N/A	Disulfide bond:7	N/A	N/A	N/A	N/A	N/A	kw_toxin	terrestrial	terrestrial
P30811	8673	Chordata	Lepidosauria	Squamata	Elapidae	Pseudonaja	Pseudonaja textilis	Pseudonaja textilis	Phospholipase A2 family	118	N/A	All subunits are necessary for maximum lethality. LD(50) is 0.001 mg/kg by intraperitoneal injection.	Venom	N/A	Disulfide bond:7	N/A	N/A	N/A	N/A	N/A	both	terrestrial	terrestrial
P11407	8705	Chordata	Lepidosauria	Squamata	Viperidae	Vipera	Vipera ammodytes	Vipera ammodytes ammodytes	Phospholipase A2 family	138	N/A	N/A	Venom; Venom gland	N/A	Disulfide bond:7	N/A	N/A	N/A	N/A	N/A	kw_toxin	terrestrial	terrestrial
Q9PVF4	8717	Chordata	Lepidosauria	Squamata	Viperidae	Calloselasma	Calloselasma rhodostoma	Calloselasma rhodostoma	Phospholipase A2 family	137	N/A	N/A	Venom gland	N/A	Disulfide bond:7	N/A	N/A	N/A	N/A	N/A	kw_toxin	terrestrial	terrestrial
Q7LZQ6	8613	Chordata	Lepidosauria	Squamata	Elapidae	Bungarus	Bungarus fasciatus	Bungarus fasciatus	Phospholipase A2 family	31	fragment	N/A	Venom	N/A	N/A	N/A	N/A	N/A	N/A	N/A	both	terrestrial	terrestrial
Q9PTA5	8616	Chordata	Lepidosauria	Squamata	Elapidae	Bungarus	Bungarus multicinctus	Bungarus multicinctus	Phospholipase A2 family	137	fragment	N/A	Liver	N/A	Disulfide bond:7	N/A	N/A	N/A	N/A	N/A	kw_toxin	terrestrial	terrestrial
Q9I900	33626	Chordata	Lepidosauria	Squamata	Elapidae	Naja	Naja sputatrix	Naja sputatrix	Phospholipase A2 family	146	N/A	N/A	Liver; Venom	N/A	Disulfide bond:7	N/A	N/A	N/A	N/A	N/A	kw_toxin	terrestrial	terrestrial
P23028	8673	Chordata	Lepidosauria	Squamata	Elapidae	Pseudonaja	Pseudonaja textilis	Pseudonaja textilis	Phospholipase A2 family	133	N/A	All subunits are necessary for maximum lethality. LD(50) is 0.001 mg/kg by intraperitoneal injection.	Venom	Glycoprotein	Disulfide bond:8; Glycosylation:1	N/A	N/A	N/A	N/A	N/A	both	terrestrial	terrestrial
Q9PVF2	8717	Chordata	Lepidosauria	Squamata	Viperidae	Calloselasma	Calloselasma rhodostoma	Calloselasma rhodostoma	Phospholipase A2 family	139	N/A	N/A	Venom gland	N/A	Disulfide bond:7	N/A	N/A	N/A	N/A	N/A	kw_toxin	terrestrial	terrestrial
Q9PSN5	70142	Chordata	Lepidosauria	Squamata	Elapidae	Notechis	Notechis scutatus	Notechis scutatus scutatus	Phospholipase A2 family	125	N/A	N/A	Venom	N/A	Disulfide bond:7	N/A	N/A	N/A	N/A	N/A	both	terrestrial	terrestrial
Q9PVF3	8717	Chordata	Lepidosauria	Squamata	Viperidae	Calloselasma	Calloselasma rhodostoma	Calloselasma rhodostoma	Phospholipase A2 family	138	N/A	N/A	Venom gland	N/A	Disulfide bond:7	N/A	N/A	N/A	N/A	N/A	kw_toxin	terrestrial	terrestrial
O57385	36307	Chordata	Lepidosauria	Squamata	Viperidae	Deinagkistrodon	Deinagkistrodon acutus	Deinagkistrodon acutus	Phospholipase A2 family	138	N/A	N/A	Venom gland	N/A	Disulfide bond:7	N/A	N/A	N/A	N/A	N/A	both	terrestrial	terrestrial
P82950	44730	Chordata	Lepidosauria	Squamata	Viperidae	Metlapilcoatlus	Metlapilcoatlus nummifer	Metlapilcoatlus nummifer	Phospholipase A2 family	121	N/A	N/A	Venom	N/A	Disulfide bond:7	N/A	N/A	N/A	N/A	N/A	kw_toxin	terrestrial	terrestrial
Q90249	8726	Chordata	Lepidosauria	Squamata	Viperidae	Bothrops	Bothrops jararacussu	Bothrops jararacussu	Phospholipase A2 family	121	N/A	N/A	Venom; Venom gland	N/A	Disulfide bond:7	N/A	N/A	N/A	N/A	N/A	kw_toxin	terrestrial	terrestrial
Q9IAT9	95649	Chordata	Lepidosauria	Squamata	Viperidae	Bothrops	Bothrops pauloensis	Bothrops pauloensis	Phospholipase A2 family	119	fragment	N/A	Venom; Venom gland	N/A	Disulfide bond:7	N/A	N/A	N/A	N/A	N/A	kw_toxin	terrestrial	terrestrial
P80963	44725	Chordata	Lepidosauria	Squamata	Viperidae	Bothriechis	Bothriechis schlegelii	Bothriechis schlegelii	Phospholipase A2 family	137	N/A	N/A	Venom; Venom gland	N/A	Disulfide bond:7	N/A	N/A	N/A	N/A	N/A	kw_toxin	terrestrial	terrestrial
Q8UVU7	44722	Chordata	Lepidosauria	Squamata	Viperidae	Cerrophidion	Cerrophidion godmani	Cerrophidion godmani	Phospholipase A2 family	137	N/A	N/A	Venom; Venom gland	N/A	Disulfide bond:7	N/A	N/A	N/A	N/A	N/A	both	terrestrial	terrestrial
Q8UVZ7	8730	Chordata	Lepidosauria	Squamata	Viperidae	Crotalus	Crotalus atrox	Crotalus atrox	Phospholipase A2 family	137	N/A	N/A	Venom; Venom gland	N/A	Disulfide bond:7	N/A	N/A	N/A	N/A	N/A	both	terrestrial	terrestrial
P10117	8628	Chordata	Lepidosauria	Squamata	Elapidae	Laticauda	Laticauda colubrina	Laticauda colubrina	Phospholipase A2 family	118	N/A	N/A	Venom	N/A	Disulfide bond:7	N/A	N/A	N/A	N/A	N/A	venom_tissue	marine	marine
P04084	73841	Chordata	Lepidosauria	Squamata	Viperidae	Vipera	Vipera ammodytes	Vipera ammodytes meridionalis	Phospholipase A2 family	122	N/A	N/A	Venom	N/A	Disulfide bond:7	N/A	N/A	N/A	N/A	N/A	kw_toxin	terrestrial	terrestrial
Q8JFG1	194601	Chordata	Lepidosauria	Squamata	Viperidae	Vipera	Vipera aspis	Vipera aspis aspis	Phospholipase A2 family	138	N/A	N/A	Venom gland	N/A	Disulfide bond:7	N/A	N/A	N/A	N/A	N/A	kw_toxin	terrestrial	terrestrial
Q9DF52	132961	Chordata	Lepidosauria	Squamata	Elapidae	Bungarus	Bungarus caeruleus	Bungarus caeruleus	Phospholipase A2 family	145	N/A	N/A	Venom gland	N/A	Disulfide bond:7	N/A	N/A	N/A	N/A	N/A	both	terrestrial	terrestrial
P17935	8705	Chordata	Lepidosauria	Squamata	Viperidae	Vipera	Vipera ammodytes	Vipera ammodytes ammodytes	Phospholipase A2 family	138	N/A	LD(50) is 3.6 mg/kg.	Venom; Venom gland	N/A	Disulfide bond:7	N/A	N/A	N/A	N/A	N/A	kw_toxin	terrestrial	terrestrial
P49121	37195	Chordata	Lepidosauria	Squamata	Viperidae	Agkistrodon	Agkistrodon laticinctus	Agkistrodon laticinctus	Phospholipase A2 family	137	N/A	N/A	Venom gland	N/A	Disulfide bond:7	N/A	N/A	N/A	N/A	N/A	both	terrestrial	terrestrial
P48650	40353	Chordata	Lepidosauria	Squamata	Viperidae	Echis	Echis carinatus	Echis carinatus	Phospholipase A2 family	122	N/A	N/A	Venom	N/A	Disulfide bond:7	N/A	N/A	N/A	N/A	N/A	kw_toxin	terrestrial	terrestrial
Q805A2	88087	Chordata	Lepidosauria	Squamata	Viperidae	Protobothrops	Protobothrops flavoviridis	Protobothrops flavoviridis	Phospholipase A2 family	138	N/A	LD(50) is 1.34 mg/kg by intravenous injection into mice (in Amami-Oshima and Tokunoshima strains).	Venom; Venom gland	N/A	Disulfide bond:7	N/A	N/A	N/A	N/A	N/A	both	terrestrial	terrestrial
Q92147	88087	Chordata	Lepidosauria	Squamata	Viperidae	Protobothrops	Protobothrops flavoviridis	Protobothrops flavoviridis	Phospholipase A2 family	138	N/A	N/A	Liver	N/A	Disulfide bond:7	N/A	N/A	N/A	N/A	N/A	venom_tissue	terrestrial	terrestrial
Q8JIG0	88087	Chordata	Lepidosauria	Squamata	Viperidae	Protobothrops	Protobothrops flavoviridis	Protobothrops flavoviridis	Phospholipase A2 family	138	N/A	N/A	Venom gland	N/A	Disulfide bond:7	N/A	N/A	N/A	N/A	N/A	venom_tissue	terrestrial	terrestrial
P59067	29156	Chordata	Lepidosauria	Squamata	Elapidae	Austrelaps	Austrelaps superbus	Austrelaps superbus	Phospholipase A2 family	62	fragment	N/A	Venom	N/A	Disulfide bond:1	N/A	N/A	N/A	N/A	N/A	both	terrestrial	terrestrial
P59068	29156	Chordata	Lepidosauria	Squamata	Elapidae	Austrelaps	Austrelaps superbus	Austrelaps superbus	Phospholipase A2 family	57	fragment	N/A	Venom	N/A	Disulfide bond:1	N/A	N/A	N/A	N/A	N/A	both	terrestrial	terrestrial
P59069	29156	Chordata	Lepidosauria	Squamata	Elapidae	Austrelaps	Austrelaps superbus	Austrelaps superbus	Phospholipase A2 family	46	fragment	N/A	Venom	N/A	Disulfide bond:1	N/A	N/A	N/A	N/A	N/A	both	terrestrial	terrestrial
P59070	29156	Chordata	Lepidosauria	Squamata	Elapidae	Austrelaps	Austrelaps superbus	Austrelaps superbus	Phospholipase A2 family	48	fragment	N/A	Venom	N/A	Disulfide bond:1	N/A	N/A	N/A	N/A	N/A	both	terrestrial	terrestrial
Q02517	88087	Chordata	Lepidosauria	Squamata	Viperidae	Protobothrops	Protobothrops flavoviridis	Protobothrops flavoviridis	Phospholipase A2 family	138	N/A	N/A	Venom gland	N/A	Disulfide bond:7	N/A	N/A	N/A	N/A	N/A	venom_tissue	terrestrial	terrestrial
P06860	88087	Chordata	Lepidosauria	Squamata	Viperidae	Protobothrops	Protobothrops flavoviridis	Protobothrops flavoviridis	Phospholipase A2 family	122	N/A	N/A	Venom	N/A	Disulfide bond:7	N/A	N/A	N/A	N/A	N/A	venom_tissue	terrestrial	terrestrial
Q90Y77	88087	Chordata	Lepidosauria	Squamata	Viperidae	Protobothrops	Protobothrops flavoviridis	Protobothrops flavoviridis	Phospholipase A2 family	138	N/A	N/A	N/A	N/A	Disulfide bond:7	N/A	N/A	N/A	N/A	N/A	venom_tissue	terrestrial	terrestrial
Q9PSF9	8718	Chordata	Lepidosauria	Squamata	Viperidae	Agkistrodon	Agkistrodon bilineatus	Agkistrodon bilineatus	Phospholipase A2 family	39	fragment	N/A	Venom	N/A	N/A	N/A	N/A	N/A	N/A	N/A	both	terrestrial	terrestrial
P59066	29156	Chordata	Lepidosauria	Squamata	Elapidae	Austrelaps	Austrelaps superbus	Austrelaps superbus	Phospholipase A2 family	17	fragment	N/A	Venom	N/A	N/A	N/A	N/A	N/A	N/A	N/A	both	terrestrial	terrestrial
P00622	8693	Chordata	Lepidosauria	Squamata	Viperidae	Bitis	Bitis caudalis	Bitis caudalis	Phospholipase A2 family	121	N/A	LD(50) is 0.18 mg/kg by intraperitoneal injection.	Venom	N/A	Disulfide bond:7	N/A	N/A	N/A	N/A	N/A	kw_toxin	terrestrial	terrestrial
Q8QG87	8723	Chordata	Lepidosauria	Squamata	Viperidae	Bothrops	Bothrops insularis	Bothrops insularis	Phospholipase A2 family	138	N/A	N/A	Venom gland	N/A	Disulfide bond:7	N/A	N/A	N/A	N/A	N/A	venom_tissue	terrestrial	terrestrial
P18999	8708	Chordata	Lepidosauria	Squamata	Viperidae	Daboia	Daboia siamensis	Daboia siamensis	Phospholipase A2 family	22	fragment	N/A	Venom	N/A	N/A	N/A	N/A	N/A	N/A	N/A	kw_toxin	terrestrial	terrestrial
P00610	8682	Chordata	Lepidosauria	Squamata	Elapidae	Hydrophis	Hydrophis schistosus	Hydrophis schistosus	Phospholipase A2 family	119	N/A	LD(50) is 0.11 mg/kg by intravenous injection.	Venom	N/A	Disulfide bond:7	N/A	N/A	N/A	N/A	N/A	kw_toxin	marine	marine
P14556	8658	Chordata	Lepidosauria	Squamata	Elapidae	Naja	Naja pallida	Naja pallida	Phospholipase A2 family	118	N/A	N/A	Venom	N/A	Disulfide bond:7	N/A	N/A	N/A	N/A	N/A	kw_toxin	terrestrial	terrestrial
Q10756	33626	Chordata	Lepidosauria	Squamata	Elapidae	Naja	Naja sputatrix	Naja sputatrix	Phospholipase A2 family	16	fragment	N/A	Venom	N/A	N/A	N/A	N/A	N/A	N/A	N/A	kw_toxin	terrestrial	terrestrial
P43318	42738	Cnidaria	Scyphozoa	Rhizostomeae	Rhizostomatidae	Rhopilema	Rhopilema nomadica	Rhopilema nomadica	Phospholipase A2 family	32	fragment	LD(50) is 6 ug/g by injection.	Tentacle	N/A	N/A	N/A	N/A	N/A	N/A	N/A	kw_toxin	marine	marine
Q8JIY9	135726	Chordata	Lepidosauria	Squamata	Viperidae	Protobothrops	Protobothrops jerdonii	Protobothrops jerdonii	Phospholipase A2 family	138	N/A	N/A	Venom	N/A	Disulfide bond:7	N/A	N/A	N/A	N/A	N/A	both	terrestrial	terrestrial
P83239	55084	Arthropoda	Arachnida	Scorpiones	Scorpionidae	Pandinus	Pandinus imperator	Pandinus imperator	Antimicrobial peptide scorpion family	44	N/A	N/A	Venom	N/A	N/A	N/A	N/A	N/A	N/A	N/A	venom_tissue	terrestrial	terrestrial
P83240	55084	Arthropoda	Arachnida	Scorpiones	Scorpionidae	Pandinus	Pandinus imperator	Pandinus imperator	N/A	24	N/A	N/A	Venom	N/A	N/A	N/A	N/A	N/A	N/A	N/A	venom_tissue	terrestrial	terrestrial
Q7M3V4	7447	Arthropoda	Insecta	Hymenoptera	Vespidae	Vespa	Vespa orientalis	Vespa orientalis	N/A	152	N/A	N/A	Venom	N/A	N/A	N/A	N/A	N/A	N/A	N/A	both	terrestrial	terrestrial
Q7M3V3	7447	Arthropoda	Insecta	Hymenoptera	Vespidae	Vespa	Vespa orientalis	Vespa orientalis	N/A	139	N/A	N/A	Venom	N/A	N/A	N/A	N/A	N/A	N/A	N/A	both	terrestrial	terrestrial
P81863	31087	Chordata	Actinopteri	Pleuronectiformes	Soleidae	Pardachirus	Pardachirus marmoratus	Pardachirus marmoratus	Pardaxin family	10	fragment	N/A	Skin secretion	N/A	N/A	N/A	N/A	N/A	N/A	N/A	kw_toxin	marine	marine
P81865	8286	Chordata	Actinopteri	Pleuronectiformes	Soleidae	Pardachirus	Pardachirus pavoninus	Pardachirus pavoninus	Pardaxin family	33	N/A	N/A	N/A	N/A	N/A	N/A	N/A	N/A	N/A	N/A	kw_toxin	marine	marine
P81864	31087	Chordata	Actinopteri	Pleuronectiformes	Soleidae	Pardachirus	Pardachirus marmoratus	Pardachirus marmoratus	Pardaxin family	5	fragment	N/A	Skin secretion	N/A	N/A	N/A	N/A	N/A	N/A	N/A	kw_toxin	marine	marine
P23067	8286	Chordata	Actinopteri	Pleuronectiformes	Soleidae	Pardachirus	Pardachirus pavoninus	Pardachirus pavoninus	Pardaxin family	33	N/A	N/A	N/A	N/A	N/A	N/A	N/A	N/A	N/A	N/A	kw_toxin	marine	marine
P81866	8286	Chordata	Actinopteri	Pleuronectiformes	Soleidae	Pardachirus	Pardachirus pavoninus	Pardachirus pavoninus	Pardaxin family	33	N/A	N/A	N/A	N/A	N/A	N/A	N/A	N/A	N/A	N/A	kw_toxin	marine	marine
P81861	31087	Chordata	Actinopteri	Pleuronectiformes	Soleidae	Pardachirus	Pardachirus marmoratus	Pardachirus marmoratus	Pardaxin family	33	N/A	N/A	Skin secretion	N/A	N/A	N/A	N/A	N/A	N/A	N/A	kw_toxin	marine	marine
P81862	31087	Chordata	Actinopteri	Pleuronectiformes	Soleidae	Pardachirus	Pardachirus marmoratus	Pardachirus marmoratus	Pardaxin family	33	N/A	N/A	Skin secretion	N/A	N/A	N/A	N/A	N/A	N/A	N/A	kw_toxin	marine	marine
P83312	190110	Arthropoda	Arachnida	Scorpiones	Buthidae	Parabuthus	Parabuthus schlechteri	Parabuthus schlechteri	N/A	45	N/A	N/A	Venom	N/A	N/A	N/A	N/A	N/A	N/A	N/A	both	terrestrial	terrestrial
P84032	6918	Arthropoda	Arachnida	Araneae	Ctenidae	Phoneutria	Phoneutria nigriventer	Phoneutria nigriventer	Contains 2 thyroglobulin type-I domains	128	N/A	N/A	Venom	N/A	N/A	N/A	N/A	N/A	N/A	N/A	venom_tissue	terrestrial	terrestrial
P84033	6918	Arthropoda	Arachnida	Araneae	Ctenidae	Phoneutria	Phoneutria nigriventer	Phoneutria nigriventer	N/A	39	fragment	N/A	Venom	N/A	N/A	N/A	N/A	N/A	N/A	N/A	venom_tissue	terrestrial	terrestrial
P41736	55425	Arthropoda	Insecta	Hymenoptera	Formicidae	Paraponera	Paraponera clavata	Paraponera clavata	N/A	25	N/A	N/A	Venom	Amidation	Amidation:1	N/A	N/A	N/A	N/A	N/A	kw_toxin	terrestrial	terrestrial
P58606	181095	Arthropoda	Insecta	Hemiptera	Reduviidae	Peirates	Peirates turpis	Peirates turpis	N/A	34	N/A	N/A	Saliva	N/A	Disulfide bond:3	N/A	N/A	N/A	N/A	N/A	both	terrestrial	terrestrial
P58805	192919	Mollusca	Gastropoda	Neogastropoda	Conidae	Conus	Conus spurius	Conus spurius	FARP (FMRFamide related peptide) family	12	N/A	N/A	Venom	Amidation	Amidation:1	N/A	N/A	N/A	N/A	N/A	both	marine	marine
Q9NJC5	34649	Arthropoda	Arachnida	Scorpiones	Buthidae	Olivierus	Olivierus martensii	Olivierus martensii	Alpha/beta-scorpion toxin family	85	N/A	N/A	Venom gland	N/A	Disulfide bond:4	N/A	N/A	N/A	N/A	N/A	both	terrestrial	terrestrial
Q9NJC7	34649	Arthropoda	Arachnida	Scorpiones	Buthidae	Olivierus	Olivierus martensii	Olivierus martensii	Alpha/beta-scorpion toxin family	85	N/A	N/A	Venom gland	N/A	Disulfide bond:4	N/A	N/A	N/A	N/A	N/A	both	terrestrial	terrestrial
Q9GQW3	34649	Arthropoda	Arachnida	Scorpiones	Buthidae	Olivierus	Olivierus martensii	Olivierus martensii	Alpha/beta-scorpion toxin family	85	N/A	N/A	Venom gland	N/A	Disulfide bond:4	N/A	N/A	N/A	N/A	N/A	both	terrestrial	terrestrial
Q9NJC8	34649	Arthropoda	Arachnida	Scorpiones	Buthidae	Olivierus	Olivierus martensii	Olivierus martensii	Alpha/beta-scorpion toxin family	84	N/A	N/A	Venom gland	N/A	Disulfide bond:4	N/A	N/A	N/A	N/A	N/A	both	terrestrial	terrestrial
Q9GNG8	34649	Arthropoda	Arachnida	Scorpiones	Buthidae	Olivierus	Olivierus martensii	Olivierus martensii	Alpha/beta-scorpion toxin family	85	N/A	N/A	Venom gland	N/A	Disulfide bond:4	N/A	N/A	N/A	N/A	N/A	both	terrestrial	terrestrial
Q9GQV6	34649	Arthropoda	Arachnida	Scorpiones	Buthidae	Olivierus	Olivierus martensii	Olivierus martensii	Alpha/beta-scorpion toxin family	84	N/A	N/A	Venom gland	N/A	Disulfide bond:4	N/A	N/A	N/A	N/A	N/A	both	terrestrial	terrestrial
Q9NJC4	34649	Arthropoda	Arachnida	Scorpiones	Buthidae	Olivierus	Olivierus martensii	Olivierus martensii	Alpha/beta-scorpion toxin family	74	fragment	N/A	Venom gland	N/A	N/A	N/A	N/A	N/A	N/A	N/A	both	terrestrial	terrestrial
P58570	34649	Arthropoda	Arachnida	Scorpiones	Buthidae	Olivierus	Olivierus martensii	Olivierus martensii	Alpha/beta-scorpion toxin family	20	fragment	N/A	Venom	N/A	N/A	N/A	N/A	N/A	N/A	N/A	both	terrestrial	terrestrial
P60264	29941	Arthropoda	Arachnida	Scorpiones	Buthidae	Centruroides	Centruroides limpidus	Centruroides limpidus limpidus	Alpha/beta-scorpion toxin family	29	fragment	N/A	Venom	N/A	N/A	N/A	N/A	N/A	N/A	N/A	both	terrestrial	terrestrial
P59899	29941	Arthropoda	Arachnida	Scorpiones	Buthidae	Centruroides	Centruroides limpidus	Centruroides limpidus limpidus	Alpha/beta-scorpion toxin family	87	N/A	N/A	Venom; Venom gland	Amidation	Disulfide bond:4; Amidation:1	N/A	N/A	N/A	N/A	N/A	both	terrestrial	terrestrial
P60212	184226	Arthropoda	Arachnida	Scorpiones	Buthidae	Tityus	Tityus obscurus	Tityus obscurus	Alpha/beta-scorpion toxin family	37	fragment	N/A	Venom	N/A	N/A	N/A	N/A	N/A	N/A	N/A	both	terrestrial	terrestrial
P60213	184226	Arthropoda	Arachnida	Scorpiones	Buthidae	Tityus	Tityus obscurus	Tityus obscurus	Alpha/beta-scorpion toxin family	39	fragment	N/A	Venom	N/A	N/A	N/A	N/A	N/A	N/A	N/A	both	terrestrial	terrestrial
P60214	184226	Arthropoda	Arachnida	Scorpiones	Buthidae	Tityus	Tityus obscurus	Tityus obscurus	Alpha/beta-scorpion toxin family	64	N/A	N/A	Venom	N/A	Disulfide bond:4	N/A	N/A	N/A	N/A	N/A	both	terrestrial	terrestrial
P60215	184226	Arthropoda	Arachnida	Scorpiones	Buthidae	Tityus	Tityus obscurus	Tityus obscurus	Alpha/beta-scorpion toxin family	28	fragment	N/A	Venom	N/A	N/A	N/A	N/A	N/A	N/A	N/A	both	terrestrial	terrestrial
P46110	6884	Arthropoda	Arachnida	Scorpiones	Buthidae	Leiurus	Leiurus hebraeus	Leiurus hebraeus	Short scorpion toxin family	38	N/A	N/A	Venom	N/A	Disulfide bond:3	N/A	N/A	N/A	N/A	N/A	both	terrestrial	terrestrial
Q9GYX2	34649	Arthropoda	Arachnida	Scorpiones	Buthidae	Olivierus	Olivierus martensii	Olivierus martensii	Alpha/beta-scorpion toxin family	85	N/A	N/A	Venom gland	N/A	Disulfide bond:4	N/A	N/A	N/A	N/A	N/A	both	terrestrial	terrestrial
P46111	6884	Arthropoda	Arachnida	Scorpiones	Buthidae	Leiurus	Leiurus hebraeus	Leiurus hebraeus	Short scorpion toxin family	38	N/A	N/A	Venom	N/A	Disulfide bond:3	N/A	N/A	N/A	N/A	N/A	both	terrestrial	terrestrial
P46112	6884	Arthropoda	Arachnida	Scorpiones	Buthidae	Leiurus	Leiurus hebraeus	Leiurus hebraeus	Short scorpion toxin family	38	N/A	N/A	Venom	N/A	Disulfide bond:3	N/A	N/A	N/A	N/A	N/A	both	terrestrial	terrestrial
Q9GUA7	34649	Arthropoda	Arachnida	Scorpiones	Buthidae	Olivierus	Olivierus martensii	Olivierus martensii	Alpha/beta-scorpion toxin family	85	N/A	N/A	Venom gland	N/A	Disulfide bond:4	N/A	N/A	N/A	N/A	N/A	both	terrestrial	terrestrial
Q95P69	34649	Arthropoda	Arachnida	Scorpiones	Buthidae	Olivierus	Olivierus martensii	Olivierus martensii	Alpha/beta-scorpion toxin family	85	N/A	N/A	Venom gland	N/A	Disulfide bond:4	N/A	N/A	N/A	N/A	N/A	both	terrestrial	terrestrial
Q9UAC9	34649	Arthropoda	Arachnida	Scorpiones	Buthidae	Olivierus	Olivierus martensii	Olivierus martensii	Alpha/beta-scorpion toxin family	85	N/A	N/A	Venom; Venom gland	N/A	Disulfide bond:4	N/A	N/A	N/A	N/A	N/A	both	terrestrial	terrestrial
Q9UAC8	34649	Arthropoda	Arachnida	Scorpiones	Buthidae	Olivierus	Olivierus martensii	Olivierus martensii	Alpha/beta-scorpion toxin family	85	N/A	N/A	Venom; Venom gland	N/A	Disulfide bond:4	N/A	N/A	N/A	N/A	N/A	both	terrestrial	terrestrial
P82815	34649	Arthropoda	Arachnida	Scorpiones	Buthidae	Olivierus	Olivierus martensii	Olivierus martensii	Alpha/beta-scorpion toxin family	65	N/A	N/A	Venom	N/A	Disulfide bond:4	N/A	N/A	N/A	N/A	N/A	both	terrestrial	terrestrial
P83405	6863	Arthropoda	Arachnida	Scorpiones	Buthidae	Hottentotta	Hottentotta judaicus	Hottentotta judaicus	Scorpion toxin 6 family	28	N/A	N/A	Venom	N/A	Disulfide bond:3	GO:0009405 (pathogenesis); GO:0005576 (extracellular region); GO:0005246 (calcium channel regulator activity)	GO:0005246 (calcium channel regulator activity)	GO:0009405 (pathogenesis)	GO:0005576 (extracellular region)	N/A	both	terrestrial	terrestrial
P83406	6863	Arthropoda	Arachnida	Scorpiones	Buthidae	Hottentotta	Hottentotta judaicus	Hottentotta judaicus	Scorpion toxin 6 family	28	N/A	N/A	Venom	N/A	Disulfide bond:3	GO:0009405 (pathogenesis); GO:0005576 (extracellular region); GO:0005246 (calcium channel regulator activity)	GO:0005246 (calcium channel regulator activity)	GO:0009405 (pathogenesis)	GO:0005576 (extracellular region)	N/A	both	terrestrial	terrestrial
Q9NBW2	34649	Arthropoda	Arachnida	Scorpiones	Buthidae	Olivierus	Olivierus martensii	Olivierus martensii	Alpha/beta-scorpion toxin family	83	N/A	LD(50) is 1.50 ug/mouse by intracerebroventricular injection.	Venom; Venom gland	N/A	Disulfide bond:4	N/A	N/A	N/A	N/A	N/A	both	terrestrial	terrestrial
P83407	34649	Arthropoda	Arachnida	Scorpiones	Buthidae	Olivierus	Olivierus martensii	Olivierus martensii	Short scorpion toxin family	31	N/A	N/A	Venom	N/A	Disulfide bond:3	N/A	N/A	N/A	N/A	N/A	both	terrestrial	terrestrial
Q9UAD0	34649	Arthropoda	Arachnida	Scorpiones	Buthidae	Olivierus	Olivierus martensii	Olivierus martensii	Short scorpion toxin family	59	N/A	N/A	Venom gland	N/A	Disulfide bond:4	N/A	N/A	N/A	N/A	N/A	both	terrestrial	terrestrial
Q9BJW4	34649	Arthropoda	Arachnida	Scorpiones	Buthidae	Olivierus	Olivierus martensii	Olivierus martensii	Short scorpion toxin family	59	N/A	N/A	N/A	N/A	Disulfide bond:4	N/A	N/A	N/A	N/A	N/A	both	terrestrial	terrestrial
Q95WD2	218467	Arthropoda	Arachnida	Scorpiones	Buthidae	Centruroides	Centruroides sculpturatus	Centruroides sculpturatus	Alpha/beta-scorpion toxin family	87	N/A	N/A	Venom gland	Amidation	Disulfide bond:4; Amidation:1	N/A	N/A	N/A	N/A	N/A	both	terrestrial	terrestrial
P81761	34647	Arthropoda	Arachnida	Scorpiones	Buthidae	Hottentotta	Hottentotta tamulus	Hottentotta tamulus	Short scorpion toxin family	62	N/A	N/A	Venom; Venom gland	N/A	Disulfide bond:4	GO:0009405 (pathogenesis); GO:0005576 (extracellular region); GO:0019870 (potassium channel inhibitor activity)	GO:0019870 (potassium channel inhibitor activity)	GO:0009405 (pathogenesis)	GO:0005576 (extracellular region)	N/A	both	terrestrial	terrestrial
P24662	6860	Arthropoda	Arachnida	Scorpiones	Buthidae	Androctonus	Androctonus mauritanicus	Androctonus mauritanicus mauritanicus	Short scorpion toxin family	38	N/A	N/A	Venom	Amidation	Disulfide bond:3; Amidation:1	N/A	N/A	N/A	N/A	N/A	both	terrestrial	terrestrial
P45629	29941	Arthropoda	Arachnida	Scorpiones	Buthidae	Centruroides	Centruroides limpidus	Centruroides limpidus limpidus	Short scorpion toxin family	38	N/A	N/A	Venom	N/A	Disulfide bond:3	N/A	N/A	N/A	N/A	N/A	both	terrestrial	terrestrial
P59847	244936	Arthropoda	Arachnida	Scorpiones	Buthidae	Centruroides	Centruroides limbatus	Centruroides limbatus	Short scorpion toxin family	39	N/A	N/A	Venom	N/A	N/A	N/A	N/A	N/A	N/A	N/A	both	terrestrial	terrestrial
O46028	6878	Arthropoda	Arachnida	Scorpiones	Buthidae	Centruroides	Centruroides noxius	Centruroides noxius	Short scorpion toxin family	62	N/A	N/A	Venom gland	Amidation	Disulfide bond:3; Amidation:1	N/A	N/A	N/A	N/A	N/A	both	terrestrial	terrestrial
P59867	118530	Arthropoda	Arachnida	Scorpiones	Scorpionidae	Heterometrus	Heterometrus spinifer	Heterometrus spinifer	Short scorpion toxin family	34	N/A	N/A	Venom	Amidation	Disulfide bond:4; Amidation:1	N/A	N/A	N/A	N/A	N/A	both	terrestrial	terrestrial
Q9NII6	34649	Arthropoda	Arachnida	Scorpiones	Buthidae	Olivierus	Olivierus martensii	Olivierus martensii	Short scorpion toxin family	57	N/A	N/A	Venom	Pyrrolidone carboxylic acid	Disulfide bond:3; Pyrrolidone carboxylic acid:1	N/A	N/A	N/A	N/A	N/A	both	terrestrial	terrestrial
P55896	6892	Arthropoda	Arachnida	Scorpiones	Buthidae	Orthochirus	Orthochirus scrobiculosus	Orthochirus scrobiculosus	Short scorpion toxin family	38	N/A	N/A	Venom	N/A	Disulfide bond:3	N/A	N/A	N/A	N/A	N/A	both	terrestrial	terrestrial
P60164	252780	Arthropoda	Arachnida	Scorpiones	Buthidae	Parabuthus	Parabuthus villosus	Parabuthus villosus	Short scorpion toxin family	37	N/A	N/A	Venom	N/A	Disulfide bond:3	N/A	N/A	N/A	N/A	N/A	both	terrestrial	terrestrial
P83243	184226	Arthropoda	Arachnida	Scorpiones	Buthidae	Tityus	Tityus obscurus	Tityus obscurus	Short scorpion toxin family	23	N/A	N/A	Venom	N/A	Disulfide bond:3	GO:0019835 (cytolysis); GO:0009405 (pathogenesis); GO:0005576 (extracellular region); GO:0019870 (potassium channel inhibitor activity)	GO:0019870 (potassium channel inhibitor activity)	GO:0019835 (cytolysis); GO:0009405 (pathogenesis)	GO:0005576 (extracellular region)	N/A	both	terrestrial	terrestrial
P59925	57059	Arthropoda	Arachnida	Scorpiones	Buthidae	Tityus	Tityus discrepans	Tityus discrepans	Short scorpion toxin family	37	N/A	N/A	Venom	N/A	Disulfide bond:3	N/A	N/A	N/A	N/A	N/A	both	terrestrial	terrestrial
P45696	6858	Arthropoda	Arachnida	Scorpiones	Buthidae	Androctonus	Androctonus australis	Androctonus australis	Short scorpion toxin family	59	N/A	N/A	Venom	N/A	Disulfide bond:3	N/A	N/A	N/A	N/A	N/A	both	terrestrial	terrestrial
P45630	29941	Arthropoda	Arachnida	Scorpiones	Buthidae	Centruroides	Centruroides limpidus	Centruroides limpidus limpidus	Short scorpion toxin family	36	fragment	N/A	Venom	N/A	Disulfide bond:3	N/A	N/A	N/A	N/A	N/A	both	terrestrial	terrestrial
P59848	244936	Arthropoda	Arachnida	Scorpiones	Buthidae	Centruroides	Centruroides limbatus	Centruroides limbatus	Short scorpion toxin family	36	fragment	N/A	N/A	N/A	N/A	N/A	N/A	N/A	N/A	N/A	both	terrestrial	terrestrial
P58504	6878	Arthropoda	Arachnida	Scorpiones	Buthidae	Centruroides	Centruroides noxius	Centruroides noxius	Short scorpion toxin family	32	N/A	N/A	Venom	N/A	Disulfide bond:3	N/A	N/A	N/A	N/A	N/A	both	terrestrial	terrestrial
Q9NII5	34649	Arthropoda	Arachnida	Scorpiones	Buthidae	Olivierus	Olivierus martensii	Olivierus martensii	Short scorpion toxin family	58	N/A	N/A	N/A	Pyrrolidone carboxylic acid	Disulfide bond:3; Pyrrolidone carboxylic acid:1	N/A	N/A	N/A	N/A	N/A	both	terrestrial	terrestrial
P60209	34647	Arthropoda	Arachnida	Scorpiones	Buthidae	Hottentotta	Hottentotta tamulus	Hottentotta tamulus	Scorpion toxin 6 family	32	N/A	N/A	Venom	N/A	Disulfide bond:3	N/A	N/A	N/A	N/A	N/A	both	terrestrial	terrestrial
P83244	6892	Arthropoda	Arachnida	Scorpiones	Buthidae	Orthochirus	Orthochirus scrobiculosus	Orthochirus scrobiculosus	Short scorpion toxin family	28	N/A	N/A	Venom	N/A	Disulfide bond:3	GO:0019835 (cytolysis); GO:0009405 (pathogenesis); GO:0005576 (extracellular region); GO:0019870 (potassium channel inhibitor activity)	GO:0019870 (potassium channel inhibitor activity)	GO:0019835 (cytolysis); GO:0009405 (pathogenesis)	GO:0005576 (extracellular region)	N/A	both	terrestrial	terrestrial
P60165	252780	Arthropoda	Arachnida	Scorpiones	Buthidae	Parabuthus	Parabuthus villosus	Parabuthus villosus	Short scorpion toxin family	37	N/A	N/A	Venom	N/A	Disulfide bond:3	N/A	N/A	N/A	N/A	N/A	both	terrestrial	terrestrial
P08816	6887	Arthropoda	Arachnida	Scorpiones	Buthidae	Tityus	Tityus serrulatus	Tityus serrulatus	Short scorpion toxin family	30	fragment	N/A	Venom	N/A	Disulfide bond:1	N/A	N/A	N/A	N/A	N/A	both	terrestrial	terrestrial
P60210	184226	Arthropoda	Arachnida	Scorpiones	Buthidae	Tityus	Tityus obscurus	Tityus obscurus	Short scorpion toxin family	37	N/A	N/A	Venom	N/A	Disulfide bond:3	N/A	N/A	N/A	N/A	N/A	both	terrestrial	terrestrial
P60211	184226	Arthropoda	Arachnida	Scorpiones	Buthidae	Tityus	Tityus obscurus	Tityus obscurus	Short scorpion toxin family	35	N/A	N/A	Venom	N/A	Disulfide bond:3	N/A	N/A	N/A	N/A	N/A	both	terrestrial	terrestrial
P60208	6860	Arthropoda	Arachnida	Scorpiones	Buthidae	Androctonus	Androctonus mauritanicus	Androctonus mauritanicus mauritanicus	Short scorpion toxin family	37	N/A	N/A	Venom	Pyrrolidone carboxylic acid	Disulfide bond:3; Pyrrolidone carboxylic acid:1	N/A	N/A	N/A	N/A	N/A	both	terrestrial	terrestrial
P59290	6871	Arthropoda	Arachnida	Scorpiones	Buthidae	Buthus	Buthus occitanus	Buthus occitanus tunetanus	Short scorpion toxin family	37	N/A	LD(50) is 5.5 ug/kg by intracerebroventricular injection.	Venom	N/A	Disulfide bond:3	N/A	N/A	N/A	N/A	N/A	both	terrestrial	terrestrial
P59849	244936	Arthropoda	Arachnida	Scorpiones	Buthidae	Centruroides	Centruroides limbatus	Centruroides limbatus	Short scorpion toxin family	34	fragment	N/A	N/A	N/A	N/A	N/A	N/A	N/A	N/A	N/A	both	terrestrial	terrestrial
P45660	6884	Arthropoda	Arachnida	Scorpiones	Buthidae	Leiurus	Leiurus hebraeus	Leiurus hebraeus	Short scorpion toxin family	36	N/A	N/A	Venom	N/A	Disulfide bond:3	N/A	N/A	N/A	N/A	N/A	both	terrestrial	terrestrial
P45661	6885	Arthropoda	Arachnida	Scorpiones	Buthidae	Leiurus	Leiurus quinquestriatus	Leiurus quinquestriatus quinquestriatus	Short scorpion toxin family	14	fragment	N/A	Venom	N/A	N/A	N/A	N/A	N/A	N/A	N/A	both	terrestrial	terrestrial
Q8I0L5	34649	Arthropoda	Arachnida	Scorpiones	Buthidae	Olivierus	Olivierus martensii	Olivierus martensii	Short scorpion toxin family	59	N/A	N/A	Venom; Venom gland	Pyrrolidone carboxylic acid	Disulfide bond:3; Pyrrolidone carboxylic acid:1	N/A	N/A	N/A	N/A	N/A	both	terrestrial	terrestrial
P83112	170972	Arthropoda	Arachnida	Scorpiones	Buthidae	Parabuthus	Parabuthus transvaalicus	Parabuthus transvaalicus	Short scorpion toxin family	37	N/A	N/A	Venom	N/A	Disulfide bond:3	N/A	N/A	N/A	N/A	N/A	both	terrestrial	terrestrial
P60233	6858	Arthropoda	Arachnida	Scorpiones	Buthidae	Androctonus	Androctonus australis	Androctonus australis	Short scorpion toxin family	37	N/A	N/A	N/A	Pyrrolidone carboxylic acid	Disulfide bond:3; Pyrrolidone carboxylic acid:1	N/A	N/A	N/A	N/A	N/A	both	terrestrial	terrestrial
P59850	244936	Arthropoda	Arachnida	Scorpiones	Buthidae	Centruroides	Centruroides limbatus	Centruroides limbatus	Short scorpion toxin family	23	fragment	N/A	N/A	N/A	N/A	N/A	N/A	N/A	N/A	N/A	both	terrestrial	terrestrial
Q86BX0	34649	Arthropoda	Arachnida	Scorpiones	Buthidae	Olivierus	Olivierus martensii	Olivierus martensii	Short scorpion toxin family	60	N/A	N/A	Venom gland	N/A	Disulfide bond:3	N/A	N/A	N/A	N/A	N/A	both	terrestrial	terrestrial
P58498	55084	Arthropoda	Arachnida	Scorpiones	Scorpionidae	Pandinus	Pandinus imperator	Pandinus imperator	Short scorpion toxin family	38	N/A	N/A	Venom	N/A	Disulfide bond:4	N/A	N/A	N/A	N/A	N/A	both	terrestrial	terrestrial
P59936	6887	Arthropoda	Arachnida	Scorpiones	Buthidae	Tityus	Tityus serrulatus	Tityus serrulatus	Short scorpion toxin family	41	N/A	LD(50) is 826 ug/kg in mouse by intravenous injection.	Venom	Amidation	Disulfide bond:4; Amidation:1	N/A	N/A	N/A	N/A	N/A	both	terrestrial	terrestrial
P31719	6860	Arthropoda	Arachnida	Scorpiones	Buthidae	Androctonus	Androctonus mauritanicus	Androctonus mauritanicus mauritanicus	Short scorpion toxin family	31	N/A	N/A	Venom	N/A	Disulfide bond:3	N/A	N/A	N/A	N/A	N/A	both	terrestrial	terrestrial
P59851	244936	Arthropoda	Arachnida	Scorpiones	Buthidae	Centruroides	Centruroides limbatus	Centruroides limbatus	Short scorpion toxin family	20	fragment	N/A	N/A	N/A	N/A	N/A	N/A	N/A	N/A	N/A	both	terrestrial	terrestrial
Q9TVX3	34649	Arthropoda	Arachnida	Scorpiones	Buthidae	Olivierus	Olivierus martensii	Olivierus martensii	Short scorpion toxin family	61	N/A	N/A	N/A	N/A	Disulfide bond:3	N/A	N/A	N/A	N/A	N/A	both	terrestrial	terrestrial
Q7M463	34649	Arthropoda	Arachnida	Scorpiones	Buthidae	Olivierus	Olivierus martensii	Olivierus martensii	Short scorpion toxin family	29	N/A	N/A	N/A	N/A	N/A	N/A	N/A	N/A	N/A	N/A	both	terrestrial	terrestrial
P59938	34649	Arthropoda	Arachnida	Scorpiones	Buthidae	Olivierus	Olivierus martensii	Olivierus martensii	Short scorpion toxin family	57	N/A	N/A	Venom gland	N/A	Disulfide bond:3	N/A	N/A	N/A	N/A	N/A	both	terrestrial	terrestrial
P58490	55084	Arthropoda	Arachnida	Scorpiones	Scorpionidae	Pandinus	Pandinus imperator	Pandinus imperator	Short scorpion toxin family	38	N/A	N/A	Venom	N/A	Disulfide bond:4	N/A	N/A	N/A	N/A	N/A	both	terrestrial	terrestrial
P13487	6884	Arthropoda	Arachnida	Scorpiones	Buthidae	Leiurus	Leiurus hebraeus	Leiurus hebraeus	Short scorpion toxin family	59	N/A	N/A	Single abdominal segment; Venom	Pyrrolidone carboxylic acid	Disulfide bond:3; Pyrrolidone carboxylic acid:1	N/A	N/A	N/A	N/A	N/A	both	terrestrial	terrestrial
P55927	55084	Arthropoda	Arachnida	Scorpiones	Scorpionidae	Pandinus	Pandinus imperator	Pandinus imperator	Short scorpion toxin family	47	fragment	N/A	Venom	N/A	Disulfide bond:3	N/A	N/A	N/A	N/A	N/A	both	terrestrial	terrestrial
P46114	6887	Arthropoda	Arachnida	Scorpiones	Buthidae	Tityus	Tityus serrulatus	Tityus serrulatus	Short scorpion toxin family	37	N/A	N/A	Venom	N/A	Disulfide bond:3	N/A	N/A	N/A	N/A	N/A	both	terrestrial	terrestrial
P59943	6884	Arthropoda	Arachnida	Scorpiones	Buthidae	Leiurus	Leiurus hebraeus	Leiurus hebraeus	Short scorpion toxin family	59	N/A	N/A	Single abdominal segment	Pyrrolidone carboxylic acid	Disulfide bond:3; Pyrrolidone carboxylic acid:1	N/A	N/A	N/A	N/A	N/A	both	terrestrial	terrestrial
P55928	55084	Arthropoda	Arachnida	Scorpiones	Scorpionidae	Pandinus	Pandinus imperator	Pandinus imperator	Short scorpion toxin family	35	N/A	N/A	Venom	N/A	Disulfide bond:3	N/A	N/A	N/A	N/A	N/A	both	terrestrial	terrestrial
P69940	6887	Arthropoda	Arachnida	Scorpiones	Buthidae	Tityus	Tityus serrulatus	Tityus serrulatus	Long chain potassium channel inhibitor scorpion toxin family	85	fragment	N/A	Venom; Venom gland	N/A	Disulfide bond:3	N/A	N/A	N/A	N/A	N/A	both	terrestrial	terrestrial
P59944	6884	Arthropoda	Arachnida	Scorpiones	Buthidae	Leiurus	Leiurus hebraeus	Leiurus hebraeus	Short scorpion toxin family	37	N/A	N/A	Venom	Pyrrolidone carboxylic acid	Disulfide bond:3; Pyrrolidone carboxylic acid:1	N/A	N/A	N/A	N/A	N/A	both	terrestrial	terrestrial
P45628	6884	Arthropoda	Arachnida	Scorpiones	Buthidae	Leiurus	Leiurus hebraeus	Leiurus hebraeus	Short scorpion toxin family	59	N/A	N/A	Single abdominal segment; Venom	Pyrrolidone carboxylic acid	Disulfide bond:3; Pyrrolidone carboxylic acid:1	N/A	N/A	N/A	N/A	N/A	both	terrestrial	terrestrial
Q10726	55084	Arthropoda	Arachnida	Scorpiones	Scorpionidae	Pandinus	Pandinus imperator	Pandinus imperator	Short scorpion toxin family	35	N/A	N/A	Venom	N/A	Disulfide bond:4	N/A	N/A	N/A	N/A	N/A	both	terrestrial	terrestrial
Q7Z0F1	34649	Arthropoda	Arachnida	Scorpiones	Buthidae	Olivierus	Olivierus martensii	Olivierus martensii	Short scorpion toxin family	55	N/A	N/A	N/A	N/A	N/A	N/A	N/A	N/A	N/A	N/A	both	terrestrial	terrestrial
Q7Z0H4	34649	Arthropoda	Arachnida	Scorpiones	Buthidae	Olivierus	Olivierus martensii	Olivierus martensii	Short scorpion toxin family	55	N/A	N/A	N/A	N/A	N/A	N/A	N/A	N/A	N/A	N/A	both	terrestrial	terrestrial
P24663	34647	Arthropoda	Arachnida	Scorpiones	Buthidae	Hottentotta	Hottentotta tamulus	Hottentotta tamulus	Short scorpion toxin family	37	N/A	N/A	Venom	Pyrrolidone carboxylic acid	Disulfide bond:3; Pyrrolidone carboxylic acid:1	N/A	N/A	N/A	N/A	N/A	both	terrestrial	terrestrial
Q7Z0H5	34649	Arthropoda	Arachnida	Scorpiones	Buthidae	Olivierus	Olivierus martensii	Olivierus martensii	Short scorpion toxin family	55	N/A	N/A	N/A	N/A	N/A	N/A	N/A	N/A	N/A	N/A	both	terrestrial	terrestrial
P56219	6887	Arthropoda	Arachnida	Scorpiones	Buthidae	Tityus	Tityus serrulatus	Tityus serrulatus	Short scorpion toxin family	57	N/A	N/A	Venom; Venom gland	N/A	Disulfide bond:3	N/A	N/A	N/A	N/A	N/A	both	terrestrial	terrestrial
P16341	6884	Arthropoda	Arachnida	Scorpiones	Buthidae	Leiurus	Leiurus hebraeus	Leiurus hebraeus	Short scorpion toxin family	31	N/A	N/A	Venom	Amidation	Disulfide bond:3; Amidation:1	N/A	N/A	N/A	N/A	N/A	both	terrestrial	terrestrial
P40755	29018	Arthropoda	Arachnida	Scorpiones	Buthidae	Centruroides	Centruroides margaritatus	Centruroides margaritatus	Short scorpion toxin family	39	N/A	N/A	Venom	N/A	Disulfide bond:3	N/A	N/A	N/A	N/A	N/A	both	terrestrial	terrestrial
Q9NBG9	34649	Arthropoda	Arachnida	Scorpiones	Buthidae	Olivierus	Olivierus martensii	Olivierus martensii	Short scorpion toxin family	59	N/A	N/A	Venom gland	N/A	Disulfide bond:3	N/A	N/A	N/A	N/A	N/A	both	terrestrial	terrestrial
P08815	6878	Arthropoda	Arachnida	Scorpiones	Buthidae	Centruroides	Centruroides noxius	Centruroides noxius	Short scorpion toxin family	39	N/A	N/A	Venom	Amidation	Disulfide bond:3; Amidation:1	N/A	N/A	N/A	N/A	N/A	both	terrestrial	terrestrial
Q9TXD1	6878	Arthropoda	Arachnida	Scorpiones	Buthidae	Centruroides	Centruroides noxius	Centruroides noxius	Short scorpion toxin family	38	N/A	N/A	Venom	N/A	Disulfide bond:3	N/A	N/A	N/A	N/A	N/A	both	terrestrial	terrestrial
P59869	34647	Arthropoda	Arachnida	Scorpiones	Buthidae	Hottentotta	Hottentotta tamulus	Hottentotta tamulus	Short scorpion toxin family	31	N/A	N/A	Venom	Amidation	Disulfide bond:3; Amidation:1	N/A	N/A	N/A	N/A	N/A	both	terrestrial	terrestrial
P59870	34647	Arthropoda	Arachnida	Scorpiones	Buthidae	Hottentotta	Hottentotta tamulus	Hottentotta tamulus	Short scorpion toxin family	31	N/A	N/A	Venom	Amidation	Disulfide bond:3; Amidation:1	N/A	N/A	N/A	N/A	N/A	both	terrestrial	terrestrial
Q9NII7	34649	Arthropoda	Arachnida	Scorpiones	Buthidae	Olivierus	Olivierus martensii	Olivierus martensii	Short scorpion toxin family	60	N/A	N/A	N/A	Amidation	Disulfide bond:3; Amidation:1	N/A	N/A	N/A	N/A	N/A	both	terrestrial	terrestrial
Q8MQL0	34649	Arthropoda	Arachnida	Scorpiones	Buthidae	Olivierus	Olivierus martensii	Olivierus martensii	Short scorpion toxin family	59	N/A	N/A	N/A	N/A	Disulfide bond:3	N/A	N/A	N/A	N/A	N/A	both	terrestrial	terrestrial
O96669	34647	Arthropoda	Arachnida	Scorpiones	Buthidae	Hottentotta	Hottentotta tamulus	Hottentotta tamulus	N/A	45	fragment	N/A	N/A	N/A	N/A	N/A	N/A	N/A	N/A	N/A	both	terrestrial	terrestrial
P56678	6884	Arthropoda	Arachnida	Scorpiones	Buthidae	Leiurus	Leiurus hebraeus	Leiurus hebraeus	Alpha/beta-scorpion toxin family	67	N/A	LD(50) is 50 mg/kg by intracerebroventricular injection into mice.	Venom	Amidation	Disulfide bond:4; Amidation:1	N/A	N/A	N/A	N/A	N/A	both	terrestrial	terrestrial
P59356	6884	Arthropoda	Arachnida	Scorpiones	Buthidae	Leiurus	Leiurus hebraeus	Leiurus hebraeus	Alpha/beta-scorpion toxin family	64	N/A	LD(50) is 34.3 nmol/kg to cockroaches (Blatella germanica).	Venom	Amidation	Disulfide bond:4; Amidation:1	N/A	N/A	N/A	N/A	N/A	both	terrestrial	terrestrial
P59357	6884	Arthropoda	Arachnida	Scorpiones	Buthidae	Leiurus	Leiurus hebraeus	Leiurus hebraeus	Alpha/beta-scorpion toxin family	66	N/A	LD(50) is 28.7 nmol/kg to cockroaches (Blatella germanica).	Venom	N/A	Disulfide bond:4	N/A	N/A	N/A	N/A	N/A	both	terrestrial	terrestrial
P58488	34649	Arthropoda	Arachnida	Scorpiones	Buthidae	Olivierus	Olivierus martensii	Olivierus martensii	Alpha/beta-scorpion toxin family	64	N/A	N/A	N/A	N/A	Disulfide bond:4	N/A	N/A	N/A	N/A	N/A	both	terrestrial	terrestrial
Q9BKJ1	34649	Arthropoda	Arachnida	Scorpiones	Buthidae	Olivierus	Olivierus martensii	Olivierus martensii	Alpha/beta-scorpion toxin family	85	N/A	N/A	Venom gland	N/A	Disulfide bond:4	N/A	N/A	N/A	N/A	N/A	both	terrestrial	terrestrial
Q9BKJ0	34649	Arthropoda	Arachnida	Scorpiones	Buthidae	Olivierus	Olivierus martensii	Olivierus martensii	Alpha/beta-scorpion toxin family	85	N/A	N/A	Venom gland	N/A	Disulfide bond:4	N/A	N/A	N/A	N/A	N/A	both	terrestrial	terrestrial
Q9U8D2	34649	Arthropoda	Arachnida	Scorpiones	Buthidae	Olivierus	Olivierus martensii	Olivierus martensii	Scorpion toxin 6 family	57	N/A	N/A	Venom gland	N/A	Disulfide bond:3	N/A	N/A	N/A	N/A	N/A	both	terrestrial	terrestrial
Q9NJP7	34649	Arthropoda	Arachnida	Scorpiones	Buthidae	Olivierus	Olivierus martensii	Olivierus martensii	Scorpion toxin 6 family	56	N/A	N/A	Venom gland	N/A	Disulfide bond:3	N/A	N/A	N/A	N/A	N/A	both	terrestrial	terrestrial
Q9U8D1	34649	Arthropoda	Arachnida	Scorpiones	Buthidae	Olivierus	Olivierus martensii	Olivierus martensii	Scorpion toxin 6 family	56	N/A	N/A	Venom gland	N/A	Disulfide bond:3	N/A	N/A	N/A	N/A	N/A	both	terrestrial	terrestrial
P56972	55084	Arthropoda	Arachnida	Scorpiones	Scorpionidae	Pandinus	Pandinus imperator	Pandinus imperator	N/A	94	N/A	N/A	Venom; Venom gland	N/A	N/A	N/A	N/A	N/A	N/A	N/A	both	terrestrial	terrestrial
Q95P89	34649	Arthropoda	Arachnida	Scorpiones	Buthidae	Olivierus	Olivierus martensii	Olivierus martensii	N/A	60	N/A	N/A	N/A	Amidation	Disulfide bond:3; Amidation:1	N/A	N/A	N/A	N/A	N/A	both	terrestrial	terrestrial
Q867F4	6858	Arthropoda	Arachnida	Scorpiones	Buthidae	Androctonus	Androctonus australis	Androctonus australis	Short scorpion toxin family	59	N/A	N/A	Muscle; Venom; Venom gland	Pyrrolidone carboxylic acid	Disulfide bond:3; Pyrrolidone carboxylic acid:1	N/A	N/A	N/A	N/A	N/A	both	terrestrial	terrestrial
Q86SD8	6858	Arthropoda	Arachnida	Scorpiones	Buthidae	Androctonus	Androctonus australis	Androctonus australis	Short scorpion toxin family	59	N/A	N/A	Venom gland	Pyrrolidone carboxylic acid	Disulfide bond:3; Pyrrolidone carboxylic acid:1	N/A	N/A	N/A	N/A	N/A	both	terrestrial	terrestrial
P63019	6878	Arthropoda	Arachnida	Scorpiones	Buthidae	Centruroides	Centruroides noxius	Centruroides noxius	Alpha/beta-scorpion toxin family	67	N/A	N/A	Venom	N/A	Disulfide bond:4	N/A	N/A	N/A	N/A	N/A	both	terrestrial	terrestrial
Q86SE1	112024	Arthropoda	Arachnida	Scorpiones	Buthidae	Androctonus	Androctonus amoreuxi	Androctonus amoreuxi	Alpha/beta-scorpion toxin family	83	N/A	N/A	Venom; Venom gland	N/A	Disulfide bond:4	N/A	N/A	N/A	N/A	N/A	both	terrestrial	terrestrial
P01479	6858	Arthropoda	Arachnida	Scorpiones	Buthidae	Androctonus	Androctonus australis	Androctonus australis	Alpha/beta-scorpion toxin family	83	N/A	N/A	Venom	N/A	Disulfide bond:4	N/A	N/A	N/A	N/A	N/A	both	terrestrial	terrestrial
P56215	6860	Arthropoda	Arachnida	Scorpiones	Buthidae	Androctonus	Androctonus mauritanicus	Androctonus mauritanicus mauritanicus	Scorpion toxin 6 family	29	N/A	N/A	Venom	N/A	Disulfide bond:3	N/A	N/A	N/A	N/A	N/A	both	terrestrial	terrestrial
P15220	34648	Arthropoda	Arachnida	Scorpiones	Buthidae	Mesobuthus	Mesobuthus eupeus	Mesobuthus eupeus	Short scorpion toxin family	36	N/A	N/A	Venom	N/A	Disulfide bond:4	N/A	N/A	N/A	N/A	N/A	both	terrestrial	terrestrial
P01488	6871	Arthropoda	Arachnida	Scorpiones	Buthidae	Buthus	Buthus occitanus	Buthus occitanus tunetanus	Alpha/beta-scorpion toxin family	65	N/A	N/A	Venom	Amidation	Disulfide bond:4; Amidation:1	N/A	N/A	N/A	N/A	N/A	both	terrestrial	terrestrial
P15229	42519	Arthropoda	Arachnida	Scorpiones	Buthidae	Hottentotta	Hottentotta tamulus	Hottentotta tamulus	Short scorpion toxin family	35	N/A	N/A	Venom	N/A	Disulfide bond:4	N/A	N/A	N/A	N/A	N/A	both	terrestrial	terrestrial
P59897	42200	Arthropoda	Arachnida	Scorpiones	Buthidae	Centruroides	Centruroides infamatus	Centruroides infamatus infamatus	Alpha/beta-scorpion toxin family	66	N/A	N/A	N/A	Amidation	Disulfide bond:4; Amidation:1	N/A	N/A	N/A	N/A	N/A	both	terrestrial	terrestrial
P18926	6877	Arthropoda	Arachnida	Scorpiones	Buthidae	Centruroides	Centruroides tecomanus	Centruroides tecomanus	Alpha/beta-scorpion toxin family	66	N/A	N/A	Venom	N/A	Disulfide bond:4	N/A	N/A	N/A	N/A	N/A	both	terrestrial	terrestrial
P45666	29941	Arthropoda	Arachnida	Scorpiones	Buthidae	Centruroides	Centruroides limpidus	Centruroides limpidus limpidus	Alpha/beta-scorpion toxin family	66	N/A	N/A	Venom	Amidation	Disulfide bond:4; Amidation:1	N/A	N/A	N/A	N/A	N/A	both	terrestrial	terrestrial
P15223	6878	Arthropoda	Arachnida	Scorpiones	Buthidae	Centruroides	Centruroides noxius	Centruroides noxius	Alpha/beta-scorpion toxin family	86	N/A	N/A	Venom	Amidation	Disulfide bond:4; Amidation:1	N/A	N/A	N/A	N/A	N/A	both	terrestrial	terrestrial
P01492	218467	Arthropoda	Arachnida	Scorpiones	Buthidae	Centruroides	Centruroides sculpturatus	Centruroides sculpturatus	Alpha/beta-scorpion toxin family	87	N/A	N/A	Venom; Venom gland	Amidation	Disulfide bond:4; Amidation:1	N/A	N/A	N/A	N/A	N/A	both	terrestrial	terrestrial
P45697	34649	Arthropoda	Arachnida	Scorpiones	Buthidae	Olivierus	Olivierus martensii	Olivierus martensii	Alpha/beta-scorpion toxin family	84	N/A	LD(50) is 0.75 mg/kg by intravenous injection into mice.	Venom; Venom gland	N/A	Disulfide bond:4	N/A	N/A	N/A	N/A	N/A	both	terrestrial	terrestrial
P60277	34647	Arthropoda	Arachnida	Scorpiones	Buthidae	Hottentotta	Hottentotta tamulus	Hottentotta tamulus	Alpha/beta-scorpion toxin family	64	N/A	N/A	N/A	N/A	Disulfide bond:4	N/A	N/A	N/A	N/A	N/A	both	terrestrial	terrestrial
P60252	190115	Arthropoda	Arachnida	Scorpiones	Scorpionidae	Opistophthalmus	Opistophthalmus carinatus	Opistophthalmus carinatus	Scorpion calcine family	66	N/A	N/A	Venom gland	Cleavage on pair of basic residues	Disulfide bond:3	N/A	N/A	N/A	N/A	N/A	both	terrestrial	terrestrial
P15224	6892	Arthropoda	Arachnida	Scorpiones	Buthidae	Orthochirus	Orthochirus scrobiculosus	Orthochirus scrobiculosus	Alpha/beta-scorpion toxin family	66	N/A	N/A	Venom	N/A	Disulfide bond:4	N/A	N/A	N/A	N/A	N/A	both	terrestrial	terrestrial
P60271	190110	Arthropoda	Arachnida	Scorpiones	Buthidae	Parabuthus	Parabuthus schlechteri	Parabuthus schlechteri	Short scorpion toxin family	25	N/A	N/A	Venom	N/A	N/A	N/A	N/A	N/A	N/A	N/A	both	terrestrial	terrestrial
P56608	50343	Arthropoda	Arachnida	Scorpiones	Buthidae	Tityus	Tityus bahiensis	Tityus bahiensis	Alpha/beta-scorpion toxin family	62	N/A	N/A	Venom	N/A	Disulfide bond:4	N/A	N/A	N/A	N/A	N/A	both	terrestrial	terrestrial
P60260	57059	Arthropoda	Arachnida	Scorpiones	Buthidae	Tityus	Tityus discrepans	Tityus discrepans	Alpha/beta-scorpion toxin family	26	fragment	N/A	Venom	N/A	N/A	N/A	N/A	N/A	N/A	N/A	both	terrestrial	terrestrial
P01496	6887	Arthropoda	Arachnida	Scorpiones	Buthidae	Tityus	Tityus serrulatus	Tityus serrulatus	Alpha/beta-scorpion toxin family	80	fragment	N/A	Venom	Amidation	Disulfide bond:4; Amidation:1	N/A	N/A	N/A	N/A	N/A	both	terrestrial	terrestrial
Q86SE0	112024	Arthropoda	Arachnida	Scorpiones	Buthidae	Androctonus	Androctonus amoreuxi	Androctonus amoreuxi	Alpha/beta-scorpion toxin family	86	N/A	N/A	Venom; Venom gland	Amidation	Disulfide bond:4; Amidation:1	N/A	N/A	N/A	N/A	N/A	both	terrestrial	terrestrial
P01484	6858	Arthropoda	Arachnida	Scorpiones	Buthidae	Androctonus	Androctonus australis	Androctonus australis	Alpha/beta-scorpion toxin family	85	N/A	N/A	Venom	Amidation	Disulfide bond:4; Amidation:1	N/A	N/A	N/A	N/A	N/A	both	terrestrial	terrestrial
P15221	34648	Arthropoda	Arachnida	Scorpiones	Buthidae	Mesobuthus	Mesobuthus eupeus	Mesobuthus eupeus	Alpha/beta-scorpion toxin family	62	N/A	N/A	Venom	N/A	Disulfide bond:4	N/A	N/A	N/A	N/A	N/A	both	terrestrial	terrestrial
P01483	6871	Arthropoda	Arachnida	Scorpiones	Buthidae	Buthus	Buthus occitanus	Buthus occitanus tunetanus	Alpha/beta-scorpion toxin family	65	N/A	N/A	Venom	Amidation	Disulfide bond:4; Amidation:1	N/A	N/A	N/A	N/A	N/A	both	terrestrial	terrestrial
P15230	42519	Arthropoda	Arachnida	Scorpiones	Buthidae	Hottentotta	Hottentotta tamulus	Hottentotta tamulus	Scorpion toxin 6 family	28	N/A	N/A	Venom	N/A	N/A	N/A	N/A	N/A	N/A	N/A	venom_tissue	terrestrial	terrestrial
P60163	217898	Arthropoda	Arachnida	Scorpiones	Buthidae	Centruroides	Centruroides gracilis	Centruroides gracilis	Alpha/beta-scorpion toxin family	68	N/A	N/A	N/A	N/A	Disulfide bond:4	N/A	N/A	N/A	N/A	N/A	both	terrestrial	terrestrial
P18927	6877	Arthropoda	Arachnida	Scorpiones	Buthidae	Centruroides	Centruroides tecomanus	Centruroides tecomanus	Alpha/beta-scorpion toxin family	30	fragment	N/A	Venom	N/A	N/A	N/A	N/A	N/A	N/A	N/A	both	terrestrial	terrestrial
P59898	29941	Arthropoda	Arachnida	Scorpiones	Buthidae	Centruroides	Centruroides limpidus	Centruroides limpidus limpidus	Alpha/beta-scorpion toxin family	66	N/A	N/A	N/A	Amidation	Disulfide bond:4; Amidation:1	N/A	N/A	N/A	N/A	N/A	both	terrestrial	terrestrial
P01495	6878	Arthropoda	Arachnida	Scorpiones	Buthidae	Centruroides	Centruroides noxius	Centruroides noxius	Alpha/beta-scorpion toxin family	84	fragment	LD(50) is 20 ug/kg in mice.	Venom	Amidation	Disulfide bond:4; Amidation:1	N/A	N/A	N/A	N/A	N/A	both	terrestrial	terrestrial
P01493	218467	Arthropoda	Arachnida	Scorpiones	Buthidae	Centruroides	Centruroides sculpturatus	Centruroides sculpturatus	Alpha/beta-scorpion toxin family	87	N/A	N/A	Venom; Venom gland	N/A	Disulfide bond:4	N/A	N/A	N/A	N/A	N/A	both	terrestrial	terrestrial
P08900	6881	Arthropoda	Arachnida	Scorpiones	Buthidae	Centruroides	Centruroides suffusus	Centruroides suffusus suffusus	Alpha/beta-scorpion toxin family	66	N/A	N/A	Venom	Amidation	Disulfide bond:4; Amidation:1	N/A	N/A	N/A	N/A	N/A	both	terrestrial	terrestrial
P59355	6884	Arthropoda	Arachnida	Scorpiones	Buthidae	Leiurus	Leiurus hebraeus	Leiurus hebraeus	Alpha/beta-scorpion toxin family	64	N/A	LD(50) is 1.9 mg/kg by intracerebroventricular injection into mice.	Venom	Amidation	Disulfide bond:4; Amidation:1	N/A	N/A	N/A	N/A	N/A	both	terrestrial	terrestrial
P59360	34649	Arthropoda	Arachnida	Scorpiones	Buthidae	Olivierus	Olivierus martensii	Olivierus martensii	Alpha/beta-scorpion toxin family	64	N/A	N/A	Venom	N/A	Disulfide bond:4	N/A	N/A	N/A	N/A	N/A	both	terrestrial	terrestrial
P45668	34647	Arthropoda	Arachnida	Scorpiones	Buthidae	Hottentotta	Hottentotta tamulus	Hottentotta tamulus	Alpha/beta-scorpion toxin family	24	fragment	LD(50) is 2.25 mg/kg in mice by subcutaneous injection.	Venom	N/A	N/A	N/A	N/A	N/A	N/A	N/A	both	terrestrial	terrestrial
P60253	190115	Arthropoda	Arachnida	Scorpiones	Scorpionidae	Opistophthalmus	Opistophthalmus carinatus	Opistophthalmus carinatus	Scorpion calcine family	66	N/A	N/A	Venom gland	Cleavage on pair of basic residues	Disulfide bond:3	N/A	N/A	N/A	N/A	N/A	both	terrestrial	terrestrial
P56609	50343	Arthropoda	Arachnida	Scorpiones	Buthidae	Tityus	Tityus bahiensis	Tityus bahiensis	Alpha/beta-scorpion toxin family	62	N/A	N/A	Venom	Amidation	Disulfide bond:4; Amidation:1	N/A	N/A	N/A	N/A	N/A	both	terrestrial	terrestrial
P60261	57059	Arthropoda	Arachnida	Scorpiones	Buthidae	Tityus	Tityus discrepans	Tityus discrepans	Alpha/beta-scorpion toxin family	13	fragment	N/A	Venom	N/A	N/A	N/A	N/A	N/A	N/A	N/A	both	terrestrial	terrestrial
P68410	6887	Arthropoda	Arachnida	Scorpiones	Buthidae	Tityus	Tityus serrulatus	Tityus serrulatus	Alpha/beta-scorpion toxin family	62	N/A	LD(50) is 6 ng by intracerebroventricular injection.	Venom	Amidation	Disulfide bond:4; Amidation:1	N/A	N/A	N/A	N/A	N/A	both	terrestrial	terrestrial
P68411	50344	Arthropoda	Arachnida	Scorpiones	Buthidae	Tityus	Tityus stigmurus	Tityus stigmurus	Alpha/beta-scorpion toxin family	62	N/A	N/A	Venom	Amidation	Disulfide bond:4; Amidation:1	N/A	N/A	N/A	N/A	N/A	both	terrestrial	terrestrial
Q86SD9	112024	Arthropoda	Arachnida	Scorpiones	Buthidae	Androctonus	Androctonus amoreuxi	Androctonus amoreuxi	Alpha/beta-scorpion toxin family	86	N/A	N/A	Venom; Venom gland	N/A	Disulfide bond:4	N/A	N/A	N/A	N/A	N/A	both	terrestrial	terrestrial
P01480	6858	Arthropoda	Arachnida	Scorpiones	Buthidae	Androctonus	Androctonus australis	Androctonus australis	Alpha/beta-scorpion toxin family	84	N/A	N/A	Venom	N/A	Disulfide bond:4	N/A	N/A	N/A	N/A	N/A	both	terrestrial	terrestrial
P60268	34648	Arthropoda	Arachnida	Scorpiones	Buthidae	Mesobuthus	Mesobuthus eupeus	Mesobuthus eupeus	Short scorpion toxin family	36	N/A	N/A	Venom	N/A	Disulfide bond:4	N/A	N/A	N/A	N/A	N/A	both	terrestrial	terrestrial
P01485	6871	Arthropoda	Arachnida	Scorpiones	Buthidae	Buthus	Buthus occitanus	Buthus occitanus tunetanus	Alpha/beta-scorpion toxin family	64	N/A	N/A	Venom	Amidation	Disulfide bond:4; Amidation:1	N/A	N/A	N/A	N/A	N/A	both	terrestrial	terrestrial
P13488	6869	Arthropoda	Arachnida	Scorpiones	Buthidae	Buthus	Buthus occitanus	Buthus occitanus mardochei	Alpha/beta-scorpion toxin family	66	N/A	N/A	Venom	N/A	Disulfide bond:4	N/A	N/A	N/A	N/A	N/A	both	terrestrial	terrestrial
Q7Z1K9	29941	Arthropoda	Arachnida	Scorpiones	Buthidae	Centruroides	Centruroides limpidus	Centruroides limpidus limpidus	Alpha/beta-scorpion toxin family	87	N/A	N/A	N/A	Amidation	Disulfide bond:4; Amidation:1	N/A	N/A	N/A	N/A	N/A	both	terrestrial	terrestrial
P80076	6878	Arthropoda	Arachnida	Scorpiones	Buthidae	Centruroides	Centruroides noxius	Centruroides noxius	Alpha/beta-scorpion toxin family	66	N/A	N/A	Venom	N/A	Disulfide bond:4	N/A	N/A	N/A	N/A	N/A	both	terrestrial	terrestrial
P01494	218467	Arthropoda	Arachnida	Scorpiones	Buthidae	Centruroides	Centruroides sculpturatus	Centruroides sculpturatus	Alpha/beta-scorpion toxin family	87	N/A	N/A	Venom; Venom gland	Amidation	Disulfide bond:4; Amidation:1	N/A	N/A	N/A	N/A	N/A	both	terrestrial	terrestrial
P01487	6885	Arthropoda	Arachnida	Scorpiones	Buthidae	Leiurus	Leiurus quinquestriatus	Leiurus quinquestriatus quinquestriatus	Alpha/beta-scorpion toxin family	64	N/A	LD(50) is 50 ug/kg by subcutaneous injection in mouse, 60 ng/g in Blatella germanica and 120 ng/g in Musca domestica.	Venom	N/A	Disulfide bond:4	N/A	N/A	N/A	N/A	N/A	both	terrestrial	terrestrial
P15227	34649	Arthropoda	Arachnida	Scorpiones	Buthidae	Olivierus	Olivierus martensii	Olivierus martensii	Alpha/beta-scorpion toxin family	65	N/A	N/A	Venom	N/A	Disulfide bond:4	N/A	N/A	N/A	N/A	N/A	both	terrestrial	terrestrial
P83400	34647	Arthropoda	Arachnida	Scorpiones	Buthidae	Hottentotta	Hottentotta tamulus	Hottentotta tamulus	Short scorpion toxin family	60	N/A	LD(50) is 53.1 mg/kg when injected into the thoracic region of insect larvae of H.armigera.	Telson; Venom	N/A	Disulfide bond:4	GO:0009405 (pathogenesis); GO:0005576 (extracellular region)	N/A	GO:0009405 (pathogenesis)	GO:0005576 (extracellular region)	N/A	both	terrestrial	terrestrial
P15225	6892	Arthropoda	Arachnida	Scorpiones	Buthidae	Orthochirus	Orthochirus scrobiculosus	Orthochirus scrobiculosus	Alpha/beta-scorpion toxin family	67	N/A	N/A	Venom	N/A	Disulfide bond:4	N/A	N/A	N/A	N/A	N/A	both	terrestrial	terrestrial
P60262	57059	Arthropoda	Arachnida	Scorpiones	Buthidae	Tityus	Tityus discrepans	Tityus discrepans	Alpha/beta-scorpion toxin family	29	fragment	N/A	Venom	N/A	N/A	N/A	N/A	N/A	N/A	N/A	both	terrestrial	terrestrial
P45658	6858	Arthropoda	Arachnida	Scorpiones	Buthidae	Androctonus	Androctonus australis	Androctonus australis	Alpha/beta-scorpion toxin family	84	N/A	N/A	Venom; Venom gland	N/A	Disulfide bond:4	N/A	N/A	N/A	N/A	N/A	both	terrestrial	terrestrial
P60269	34648	Arthropoda	Arachnida	Scorpiones	Buthidae	Mesobuthus	Mesobuthus eupeus	Mesobuthus eupeus	Short scorpion toxin family	35	N/A	N/A	Venom	N/A	Disulfide bond:4	N/A	N/A	N/A	N/A	N/A	both	terrestrial	terrestrial
P59354	6869	Arthropoda	Arachnida	Scorpiones	Buthidae	Buthus	Buthus occitanus	Buthus occitanus mardochei	Alpha/beta-scorpion toxin family	65	N/A	N/A	Venom	N/A	Disulfide bond:4	N/A	N/A	N/A	N/A	N/A	both	terrestrial	terrestrial
Q7Z1K8	29941	Arthropoda	Arachnida	Scorpiones	Buthidae	Centruroides	Centruroides limpidus	Centruroides limpidus limpidus	Alpha/beta-scorpion toxin family	87	N/A	N/A	N/A	Amidation	Disulfide bond:4; Amidation:1	N/A	N/A	N/A	N/A	N/A	both	terrestrial	terrestrial
P45662	6878	Arthropoda	Arachnida	Scorpiones	Buthidae	Centruroides	Centruroides noxius	Centruroides noxius	Alpha/beta-scorpion toxin family	87	N/A	N/A	Venom; Venom gland	Amidation	Disulfide bond:4; Amidation:1	N/A	N/A	N/A	N/A	N/A	both	terrestrial	terrestrial
P58778	218467	Arthropoda	Arachnida	Scorpiones	Buthidae	Centruroides	Centruroides sculpturatus	Centruroides sculpturatus	Alpha/beta-scorpion toxin family	66	N/A	N/A	Venom	N/A	Disulfide bond:4	N/A	N/A	N/A	N/A	N/A	both	terrestrial	terrestrial
P60266	6881	Arthropoda	Arachnida	Scorpiones	Buthidae	Centruroides	Centruroides suffusus	Centruroides suffusus suffusus	Alpha/beta-scorpion toxin family	66	N/A	N/A	Venom	Amidation	Disulfide bond:4; Amidation:1	N/A	N/A	N/A	N/A	N/A	both	terrestrial	terrestrial
P83644	6884	Arthropoda	Arachnida	Scorpiones	Buthidae	Leiurus	Leiurus hebraeus	Leiurus hebraeus	Alpha/beta-scorpion toxin family	65	N/A	LD(50) is 20.3 +/- 3.0 mg/kg to the insect S.litura.	Venom	Amidation	Disulfide bond:4; Amidation:1	GO:0006952 (defense response); GO:0009405 (pathogenesis); GO:0005576 (extracellular region); GO:0019871 (sodium channel inhibitor activity)	GO:0019871 (sodium channel inhibitor activity)	GO:0006952 (defense response); GO:0009405 (pathogenesis)	GO:0005576 (extracellular region)	N/A	both	terrestrial	terrestrial
P01489	6885	Arthropoda	Arachnida	Scorpiones	Buthidae	Leiurus	Leiurus quinquestriatus	Leiurus quinquestriatus quinquestriatus	Alpha/beta-scorpion toxin family	65	N/A	N/A	N/A	Amidation	Disulfide bond:4; Amidation:1	N/A	N/A	N/A	N/A	N/A	both	terrestrial	terrestrial
P58328	34649	Arthropoda	Arachnida	Scorpiones	Buthidae	Olivierus	Olivierus martensii	Olivierus martensii	Alpha/beta-scorpion toxin family	64	N/A	LD(50) is 4 mg/kg by intravenous injection into mice.	Venom	N/A	Disulfide bond:4	N/A	N/A	N/A	N/A	N/A	both	terrestrial	terrestrial
P60263	57059	Arthropoda	Arachnida	Scorpiones	Buthidae	Tityus	Tityus discrepans	Tityus discrepans	Alpha/beta-scorpion toxin family	27	fragment	N/A	Venom	N/A	N/A	N/A	N/A	N/A	N/A	N/A	both	terrestrial	terrestrial
P83435	203543	Arthropoda	Arachnida	Scorpiones	Buthidae	Tityus	Tityus fasciolatus	Tityus fasciolatus	Alpha/beta-scorpion toxin family	62	N/A	N/A	Venom	N/A	Disulfide bond:4	N/A	N/A	N/A	N/A	N/A	both	terrestrial	terrestrial
P45659	6887	Arthropoda	Arachnida	Scorpiones	Buthidae	Tityus	Tityus serrulatus	Tityus serrulatus	Alpha/beta-scorpion toxin family	80	fragment	N/A	Venom	Amidation	Disulfide bond:4; Amidation:1	N/A	N/A	N/A	N/A	N/A	both	terrestrial	terrestrial
Q7Z1K7	29941	Arthropoda	Arachnida	Scorpiones	Buthidae	Centruroides	Centruroides limpidus	Centruroides limpidus limpidus	Alpha/beta-scorpion toxin family	87	N/A	N/A	N/A	N/A	Disulfide bond:4	N/A	N/A	N/A	N/A	N/A	both	terrestrial	terrestrial
Q7YT61	29941	Arthropoda	Arachnida	Scorpiones	Buthidae	Centruroides	Centruroides limpidus	Centruroides limpidus limpidus	Alpha/beta-scorpion toxin family	87	N/A	N/A	Venom gland	N/A	Disulfide bond:4	N/A	N/A	N/A	N/A	N/A	both	terrestrial	terrestrial
Q7Z1K6	29941	Arthropoda	Arachnida	Scorpiones	Buthidae	Centruroides	Centruroides limpidus	Centruroides limpidus limpidus	Alpha/beta-scorpion toxin family	85	N/A	N/A	N/A	N/A	Disulfide bond:4	N/A	N/A	N/A	N/A	N/A	both	terrestrial	terrestrial
P01482	6860	Arthropoda	Arachnida	Scorpiones	Buthidae	Androctonus	Androctonus mauritanicus	Androctonus mauritanicus mauritanicus	Alpha/beta-scorpion toxin family	64	N/A	N/A	Venom	Amidation	Disulfide bond:4; Amidation:1	N/A	N/A	N/A	N/A	N/A	both	terrestrial	terrestrial
P15222	34648	Arthropoda	Arachnida	Scorpiones	Buthidae	Mesobuthus	Mesobuthus eupeus	Mesobuthus eupeus	Short scorpion toxin family	35	N/A	N/A	Venom	Amidation	Disulfide bond:4; Amidation:1	N/A	N/A	N/A	N/A	N/A	both	terrestrial	terrestrial
P04097	6871	Arthropoda	Arachnida	Scorpiones	Buthidae	Buthus	Buthus occitanus	Buthus occitanus tunetanus	Alpha/beta-scorpion toxin family	24	fragment	N/A	Venom	N/A	N/A	N/A	N/A	N/A	N/A	N/A	both	terrestrial	terrestrial
P45663	6878	Arthropoda	Arachnida	Scorpiones	Buthidae	Centruroides	Centruroides noxius	Centruroides noxius	Alpha/beta-scorpion toxin family	87	N/A	N/A	Venom; Venom gland	N/A	Disulfide bond:4	N/A	N/A	N/A	N/A	N/A	both	terrestrial	terrestrial
P58779	218467	Arthropoda	Arachnida	Scorpiones	Buthidae	Centruroides	Centruroides sculpturatus	Centruroides sculpturatus	Alpha/beta-scorpion toxin family	59	N/A	N/A	Venom	N/A	Disulfide bond:4	N/A	N/A	N/A	N/A	N/A	both	terrestrial	terrestrial
P01481	6885	Arthropoda	Arachnida	Scorpiones	Buthidae	Leiurus	Leiurus quinquestriatus	Leiurus quinquestriatus quinquestriatus	Alpha/beta-scorpion toxin family	64	N/A	N/A	N/A	Amidation	Disulfide bond:4; Amidation:1	N/A	N/A	N/A	N/A	N/A	both	terrestrial	terrestrial
P56743	6858	Arthropoda	Arachnida	Scorpiones	Buthidae	Androctonus	Androctonus australis	Androctonus australis	Alpha/beta-scorpion toxin family	66	N/A	LD(50) is 8.5 ug/g in Blatella germanica.	Venom	Glycoprotein	Disulfide bond:4; Glycosylation:1	N/A	N/A	N/A	N/A	N/A	both	terrestrial	terrestrial
Q7Z1K5	29941	Arthropoda	Arachnida	Scorpiones	Buthidae	Centruroides	Centruroides limpidus	Centruroides limpidus limpidus	Alpha/beta-scorpion toxin family	85	N/A	N/A	N/A	Amidation	Disulfide bond:4; Amidation:1	N/A	N/A	N/A	N/A	N/A	both	terrestrial	terrestrial
P60267	6881	Arthropoda	Arachnida	Scorpiones	Buthidae	Centruroides	Centruroides suffusus	Centruroides suffusus suffusus	Alpha/beta-scorpion toxin family	66	N/A	N/A	Venom	Amidation	Disulfide bond:4; Amidation:1	N/A	N/A	N/A	N/A	N/A	both	terrestrial	terrestrial
P56610	50343	Arthropoda	Arachnida	Scorpiones	Buthidae	Tityus	Tityus bahiensis	Tityus bahiensis	Alpha/beta-scorpion toxin family	19	fragment	N/A	Venom	N/A	N/A	N/A	N/A	N/A	N/A	N/A	venom_tissue	terrestrial	terrestrial
P59865	29941	Arthropoda	Arachnida	Scorpiones	Buthidae	Centruroides	Centruroides limpidus	Centruroides limpidus limpidus	Alpha/beta-scorpion toxin family	85	N/A	N/A	N/A	N/A	Disulfide bond:4	N/A	N/A	N/A	N/A	N/A	both	terrestrial	terrestrial
Q9TWL1	6878	Arthropoda	Arachnida	Scorpiones	Buthidae	Centruroides	Centruroides noxius	Centruroides noxius	Alpha/beta-scorpion toxin family	55	fragment	N/A	Venom	N/A	Disulfide bond:3	N/A	N/A	N/A	N/A	N/A	both	terrestrial	terrestrial
P59854	34649	Arthropoda	Arachnida	Scorpiones	Buthidae	Olivierus	Olivierus martensii	Olivierus martensii	Alpha/beta-scorpion toxin family	66	N/A	N/A	N/A	N/A	Disulfide bond:4	N/A	N/A	N/A	N/A	N/A	both	terrestrial	terrestrial
P56611	50343	Arthropoda	Arachnida	Scorpiones	Buthidae	Tityus	Tityus bahiensis	Tityus bahiensis	Alpha/beta-scorpion toxin family	84	N/A	N/A	Venom	Amidation	Disulfide bond:4; Amidation:1	N/A	N/A	N/A	N/A	N/A	both	terrestrial	terrestrial
P15226	6887	Arthropoda	Arachnida	Scorpiones	Buthidae	Tityus	Tityus serrulatus	Tityus serrulatus	Alpha/beta-scorpion toxin family	84	N/A	LD(50) is 0.6 ng, intracerebroventricular.	Venom	Amidation	Disulfide bond:4; Amidation:1	N/A	N/A	N/A	N/A	N/A	both	terrestrial	terrestrial
P56612	50344	Arthropoda	Arachnida	Scorpiones	Buthidae	Tityus	Tityus stigmurus	Tityus stigmurus	Alpha/beta-scorpion toxin family	84	N/A	N/A	Venom; Venom gland	Amidation	Disulfide bond:4; Amidation:1	N/A	N/A	N/A	N/A	N/A	both	terrestrial	terrestrial
Q7YXD3	6860	Arthropoda	Arachnida	Scorpiones	Buthidae	Androctonus	Androctonus mauritanicus	Androctonus mauritanicus mauritanicus	Alpha/beta-scorpion toxin family	85	N/A	N/A	Venom gland	N/A	Disulfide bond:4	N/A	N/A	N/A	N/A	N/A	both	terrestrial	terrestrial
P04098	6871	Arthropoda	Arachnida	Scorpiones	Buthidae	Buthus	Buthus occitanus	Buthus occitanus tunetanus	Alpha/beta-scorpion toxin family	36	fragment	N/A	Venom	N/A	N/A	N/A	N/A	N/A	N/A	N/A	both	terrestrial	terrestrial
Q7Z1K4	29941	Arthropoda	Arachnida	Scorpiones	Buthidae	Centruroides	Centruroides limpidus	Centruroides limpidus limpidus	Alpha/beta-scorpion toxin family	72	fragment	N/A	N/A	Amidation	Disulfide bond:4; Amidation:1	N/A	N/A	N/A	N/A	N/A	both	terrestrial	terrestrial
Q9TWL0	6878	Arthropoda	Arachnida	Scorpiones	Buthidae	Centruroides	Centruroides noxius	Centruroides noxius	Alpha/beta-scorpion toxin family	62	fragment	N/A	Venom	N/A	Disulfide bond:3	N/A	N/A	N/A	N/A	N/A	both	terrestrial	terrestrial
Q95WD1	218467	Arthropoda	Arachnida	Scorpiones	Buthidae	Centruroides	Centruroides sculpturatus	Centruroides sculpturatus	Alpha/beta-scorpion toxin family	85	N/A	N/A	Venom gland	Amidation	Disulfide bond:4; Amidation:1	N/A	N/A	N/A	N/A	N/A	both	terrestrial	terrestrial
P55966	6884	Arthropoda	Arachnida	Scorpiones	Buthidae	Leiurus	Leiurus hebraeus	Leiurus hebraeus	Short scorpion toxin family	38	N/A	N/A	Venom	N/A	Disulfide bond:4	N/A	N/A	N/A	N/A	N/A	both	terrestrial	terrestrial
P54135	34649	Arthropoda	Arachnida	Scorpiones	Buthidae	Olivierus	Olivierus martensii	Olivierus martensii	Alpha/beta-scorpion toxin family	64	N/A	LD(50) is 10 mg/kg by intravenous injection into mice.	N/A	N/A	Disulfide bond:4	N/A	N/A	N/A	N/A	N/A	both	terrestrial	terrestrial
P09981	34648	Arthropoda	Arachnida	Scorpiones	Buthidae	Mesobuthus	Mesobuthus eupeus	Mesobuthus eupeus	Alpha/beta-scorpion toxin family	66	N/A	N/A	Venom	N/A	Disulfide bond:4	N/A	N/A	N/A	N/A	N/A	both	terrestrial	terrestrial
P04099	6871	Arthropoda	Arachnida	Scorpiones	Buthidae	Buthus	Buthus occitanus	Buthus occitanus tunetanus	Alpha/beta-scorpion toxin family	33	fragment	N/A	Venom	N/A	N/A	N/A	N/A	N/A	N/A	N/A	both	terrestrial	terrestrial
Q8WRY4	29941	Arthropoda	Arachnida	Scorpiones	Buthidae	Centruroides	Centruroides limpidus	Centruroides limpidus limpidus	Alpha/beta-scorpion toxin family	84	N/A	N/A	Venom gland	Cleavage on pair of basic residues	Disulfide bond:4	N/A	N/A	N/A	N/A	N/A	both	terrestrial	terrestrial
P60265	6878	Arthropoda	Arachnida	Scorpiones	Buthidae	Centruroides	Centruroides noxius	Centruroides noxius	Alpha/beta-scorpion toxin family	14	fragment	N/A	Venom	N/A	N/A	N/A	N/A	N/A	N/A	N/A	both	terrestrial	terrestrial
Q95WC9	218467	Arthropoda	Arachnida	Scorpiones	Buthidae	Centruroides	Centruroides sculpturatus	Centruroides sculpturatus	Alpha/beta-scorpion toxin family	84	N/A	N/A	Venom gland	N/A	Disulfide bond:4	N/A	N/A	N/A	N/A	N/A	both	terrestrial	terrestrial
P45698	34649	Arthropoda	Arachnida	Scorpiones	Buthidae	Olivierus	Olivierus martensii	Olivierus martensii	Alpha/beta-scorpion toxin family	79	N/A	N/A	Venom gland	N/A	Disulfide bond:4	N/A	N/A	N/A	N/A	N/A	both	terrestrial	terrestrial
Q9BLM4	6858	Arthropoda	Arachnida	Scorpiones	Buthidae	Androctonus	Androctonus australis	Androctonus australis	Alpha/beta-scorpion toxin family	85	N/A	N/A	N/A	Amidation	Disulfide bond:4; Amidation:1	N/A	N/A	N/A	N/A	N/A	both	terrestrial	terrestrial
P01490	34648	Arthropoda	Arachnida	Scorpiones	Buthidae	Mesobuthus	Mesobuthus eupeus	Mesobuthus eupeus	Alpha/beta-scorpion toxin family	65	N/A	N/A	Venom	N/A	Disulfide bond:4	N/A	N/A	N/A	N/A	N/A	both	terrestrial	terrestrial
P60255	6869	Arthropoda	Arachnida	Scorpiones	Buthidae	Buthus	Buthus occitanus	Buthus occitanus mardochei	Alpha/beta-scorpion toxin family	66	N/A	N/A	Single abdominal segment	N/A	Disulfide bond:4	N/A	N/A	N/A	N/A	N/A	both	terrestrial	terrestrial
Q94435	6878	Arthropoda	Arachnida	Scorpiones	Buthidae	Centruroides	Centruroides noxius	Centruroides noxius	Alpha/beta-scorpion toxin family	81	fragment	N/A	Venom; Venom gland	N/A	Disulfide bond:4	N/A	N/A	N/A	N/A	N/A	both	terrestrial	terrestrial
P17728	6884	Arthropoda	Arachnida	Scorpiones	Buthidae	Leiurus	Leiurus hebraeus	Leiurus hebraeus	Alpha/beta-scorpion toxin family	85	N/A	LD(50) is 250 ug/kg by subcutaneous injection to mice.	Venom; Venom gland	N/A	Disulfide bond:4	N/A	N/A	N/A	N/A	N/A	both	terrestrial	terrestrial
O61705	34649	Arthropoda	Arachnida	Scorpiones	Buthidae	Olivierus	Olivierus martensii	Olivierus martensii	Alpha/beta-scorpion toxin family	84	N/A	N/A	Venom gland	N/A	Disulfide bond:4	N/A	N/A	N/A	N/A	N/A	both	terrestrial	terrestrial
Q9BLM3	6858	Arthropoda	Arachnida	Scorpiones	Buthidae	Androctonus	Androctonus australis	Androctonus australis	Alpha/beta-scorpion toxin family	83	N/A	N/A	N/A	N/A	Disulfide bond:4	N/A	N/A	N/A	N/A	N/A	both	terrestrial	terrestrial
P01486	6871	Arthropoda	Arachnida	Scorpiones	Buthidae	Buthus	Buthus occitanus	Buthus occitanus tunetanus	Alpha/beta-scorpion toxin family	65	N/A	N/A	Venom	N/A	Disulfide bond:4	N/A	N/A	N/A	N/A	N/A	both	terrestrial	terrestrial
P60256	6869	Arthropoda	Arachnida	Scorpiones	Buthidae	Buthus	Buthus occitanus	Buthus occitanus mardochei	Alpha/beta-scorpion toxin family	66	N/A	N/A	Single abdominal segment	N/A	Disulfide bond:4	N/A	N/A	N/A	N/A	N/A	both	terrestrial	terrestrial
P58296	6878	Arthropoda	Arachnida	Scorpiones	Buthidae	Centruroides	Centruroides noxius	Centruroides noxius	Alpha/beta-scorpion toxin family	63	N/A	N/A	Venom	N/A	Disulfide bond:4	N/A	N/A	N/A	N/A	N/A	both	terrestrial	terrestrial
Q9N682	34649	Arthropoda	Arachnida	Scorpiones	Buthidae	Olivierus	Olivierus martensii	Olivierus martensii	Alpha/beta-scorpion toxin family	84	N/A	N/A	Venom gland	N/A	Disulfide bond:4	N/A	N/A	N/A	N/A	N/A	both	terrestrial	terrestrial
Q9BLM0	6858	Arthropoda	Arachnida	Scorpiones	Buthidae	Androctonus	Androctonus australis	Androctonus australis	Alpha/beta-scorpion toxin family	72	N/A	N/A	N/A	N/A	Disulfide bond:3	N/A	N/A	N/A	N/A	N/A	both	terrestrial	terrestrial
P60257	6869	Arthropoda	Arachnida	Scorpiones	Buthidae	Buthus	Buthus occitanus	Buthus occitanus mardochei	Alpha/beta-scorpion toxin family	66	N/A	N/A	Single abdominal segment	N/A	Disulfide bond:4	N/A	N/A	N/A	N/A	N/A	both	terrestrial	terrestrial
P60254	53957	Arthropoda	Arachnida	Scorpiones	Scorpionidae	Scorpio	Scorpio palmatus	Scorpio palmatus	Scorpion calcine family	33	N/A	LD(50) is 20 ug/mice by intracerebroventricular injection.	N/A	N/A	Disulfide bond:3	N/A	N/A	N/A	N/A	N/A	both	terrestrial	terrestrial
Q9BLM1	6858	Arthropoda	Arachnida	Scorpiones	Buthidae	Androctonus	Androctonus australis	Androctonus australis	Alpha/beta-scorpion toxin family	72	N/A	N/A	N/A	N/A	Disulfide bond:3	N/A	N/A	N/A	N/A	N/A	both	terrestrial	terrestrial
P60258	6869	Arthropoda	Arachnida	Scorpiones	Buthidae	Buthus	Buthus occitanus	Buthus occitanus mardochei	Alpha/beta-scorpion toxin family	70	N/A	N/A	Single abdominal segment	N/A	Disulfide bond:4	N/A	N/A	N/A	N/A	N/A	both	terrestrial	terrestrial
Q9BLM2	6858	Arthropoda	Arachnida	Scorpiones	Buthidae	Androctonus	Androctonus australis	Androctonus australis	Alpha/beta-scorpion toxin family	72	N/A	N/A	N/A	N/A	Disulfide bond:3	N/A	N/A	N/A	N/A	N/A	both	terrestrial	terrestrial
P09982	34648	Arthropoda	Arachnida	Scorpiones	Buthidae	Mesobuthus	Mesobuthus eupeus	Mesobuthus eupeus	Alpha/beta-scorpion toxin family	66	N/A	N/A	Venom	N/A	Disulfide bond:4	N/A	N/A	N/A	N/A	N/A	both	terrestrial	terrestrial
Q17254	6871	Arthropoda	Arachnida	Scorpiones	Buthidae	Buthus	Buthus occitanus	Buthus occitanus tunetanus	Alpha/beta-scorpion toxin family	85	N/A	N/A	Venom	N/A	Disulfide bond:4	N/A	N/A	N/A	N/A	N/A	both	terrestrial	terrestrial
P60259	6869	Arthropoda	Arachnida	Scorpiones	Buthidae	Buthus	Buthus occitanus	Buthus occitanus mardochei	Alpha/beta-scorpion toxin family	66	N/A	N/A	Single abdominal segment	N/A	Disulfide bond:3	N/A	N/A	N/A	N/A	N/A	both	terrestrial	terrestrial
P59896	6869	Arthropoda	Arachnida	Scorpiones	Buthidae	Buthus	Buthus occitanus	Buthus occitanus mardochei	Alpha/beta-scorpion toxin family	66	N/A	N/A	N/A	N/A	Disulfide bond:4	N/A	N/A	N/A	N/A	N/A	both	terrestrial	terrestrial
P01491	218467	Arthropoda	Arachnida	Scorpiones	Buthidae	Centruroides	Centruroides sculpturatus	Centruroides sculpturatus	Alpha/beta-scorpion toxin family	86	N/A	N/A	Venom gland	Amidation	Disulfide bond:4; Amidation:1	N/A	N/A	N/A	N/A	N/A	both	terrestrial	terrestrial
P60275	50343	Arthropoda	Arachnida	Scorpiones	Buthidae	Tityus	Tityus bahiensis	Tityus bahiensis	Alpha/beta-scorpion toxin family	63	N/A	LD(50) is 80.0 ng/house fly.	Venom	N/A	Disulfide bond:4	N/A	N/A	N/A	N/A	N/A	both	terrestrial	terrestrial
P60276	50343	Arthropoda	Arachnida	Scorpiones	Buthidae	Tityus	Tityus bahiensis	Tityus bahiensis	Alpha/beta-scorpion toxin family	62	N/A	LD(50) is 40.0 ng/house fly.	Venom	N/A	Disulfide bond:4	N/A	N/A	N/A	N/A	N/A	both	terrestrial	terrestrial
P80950	6858	Arthropoda	Arachnida	Scorpiones	Buthidae	Androctonus	Androctonus australis	Androctonus australis	Alpha/beta-scorpion toxin family	66	N/A	N/A	Venom	N/A	Disulfide bond:4	N/A	N/A	N/A	N/A	N/A	venom_tissue	terrestrial	terrestrial
P45639	6885	Arthropoda	Arachnida	Scorpiones	Buthidae	Leiurus	Leiurus quinquestriatus	Leiurus quinquestriatus quinquestriatus	Short scorpion toxin family	36	N/A	N/A	Venom	N/A	Disulfide bond:4	N/A	N/A	N/A	N/A	N/A	both	terrestrial	terrestrial
P56646	218467	Arthropoda	Arachnida	Scorpiones	Buthidae	Centruroides	Centruroides sculpturatus	Centruroides sculpturatus	Alpha/beta-scorpion toxin family	65	N/A	LD(50) is 87 mg/kg by subcutaneous injection in mouse.	Venom	N/A	Disulfide bond:4	N/A	N/A	N/A	N/A	N/A	both	terrestrial	terrestrial
P80719	53957	Arthropoda	Arachnida	Scorpiones	Scorpionidae	Scorpio	Scorpio palmatus	Scorpio palmatus	Short scorpion toxin family	34	N/A	LD(50) is 80 ng/mice by intracerebroventricular injection.	N/A	Amidation	Disulfide bond:4; Amidation:1	N/A	N/A	N/A	N/A	N/A	both	terrestrial	terrestrial
P01498	6860	Arthropoda	Arachnida	Scorpiones	Buthidae	Androctonus	Androctonus mauritanicus	Androctonus mauritanicus mauritanicus	Short scorpion toxin family	35	N/A	N/A	Venom	N/A	Disulfide bond:4	N/A	N/A	N/A	N/A	N/A	both	terrestrial	terrestrial
P45667	29941	Arthropoda	Arachnida	Scorpiones	Buthidae	Centruroides	Centruroides limpidus	Centruroides limpidus limpidus	Alpha/beta-scorpion toxin family	66	N/A	N/A	Venom	Amidation	Disulfide bond:4; Amidation:1	N/A	N/A	N/A	N/A	N/A	both	terrestrial	terrestrial
P60270	34648	Arthropoda	Arachnida	Scorpiones	Buthidae	Mesobuthus	Mesobuthus eupeus	Mesobuthus eupeus	Short scorpion toxin family	35	N/A	N/A	Venom	N/A	Disulfide bond:4	N/A	N/A	N/A	N/A	N/A	both	terrestrial	terrestrial
P46066	218467	Arthropoda	Arachnida	Scorpiones	Buthidae	Centruroides	Centruroides sculpturatus	Centruroides sculpturatus	Alpha/beta-scorpion toxin family	63	N/A	N/A	Venom	N/A	Disulfide bond:4	N/A	N/A	N/A	N/A	N/A	both	terrestrial	terrestrial
P46115	6887	Arthropoda	Arachnida	Scorpiones	Buthidae	Tityus	Tityus serrulatus	Tityus serrulatus	Alpha/beta-scorpion toxin family	64	N/A	N/A	Venom	N/A	Disulfide bond:4	N/A	N/A	N/A	N/A	N/A	both	terrestrial	terrestrial
P45664	6878	Arthropoda	Arachnida	Scorpiones	Buthidae	Centruroides	Centruroides noxius	Centruroides noxius	Alpha/beta-scorpion toxin family	87	N/A	N/A	Venom	N/A	Disulfide bond:4	N/A	N/A	N/A	N/A	N/A	both	terrestrial	terrestrial
Q95WD3	218467	Arthropoda	Arachnida	Scorpiones	Buthidae	Centruroides	Centruroides sculpturatus	Centruroides sculpturatus	Alpha/beta-scorpion toxin family	86	N/A	N/A	Venom gland	Amidation	Disulfide bond:4; Amidation:1	N/A	N/A	N/A	N/A	N/A	both	terrestrial	terrestrial
P45665	6878	Arthropoda	Arachnida	Scorpiones	Buthidae	Centruroides	Centruroides noxius	Centruroides noxius	Alpha/beta-scorpion toxin family	86	N/A	N/A	Venom gland	Amidation	Disulfide bond:4; Amidation:1	N/A	N/A	N/A	N/A	N/A	both	terrestrial	terrestrial
Q86QV6	217897	Arthropoda	Arachnida	Scorpiones	Buthidae	Centruroides	Centruroides elegans	Centruroides elegans	Ergtoxin family	42	N/A	N/A	Venom gland	N/A	Disulfide bond:4	N/A	N/A	N/A	N/A	N/A	both	terrestrial	terrestrial
Q86QU1	6879	Arthropoda	Arachnida	Scorpiones	Buthidae	Centruroides	Centruroides exilicauda	Centruroides exilicauda	Ergtoxin family	42	N/A	N/A	Venom gland	N/A	Disulfide bond:4	N/A	N/A	N/A	N/A	N/A	both	terrestrial	terrestrial
Q86QV3	217898	Arthropoda	Arachnida	Scorpiones	Buthidae	Centruroides	Centruroides gracilis	Centruroides gracilis	Ergtoxin family	42	N/A	N/A	Venom gland	N/A	Disulfide bond:4	N/A	N/A	N/A	N/A	N/A	both	terrestrial	terrestrial
Q86QV0	29941	Arthropoda	Arachnida	Scorpiones	Buthidae	Centruroides	Centruroides limpidus	Centruroides limpidus limpidus	Ergtoxin family	42	N/A	N/A	Venom gland	N/A	Disulfide bond:4	N/A	N/A	N/A	N/A	N/A	both	terrestrial	terrestrial
Q86QT3	6878	Arthropoda	Arachnida	Scorpiones	Buthidae	Centruroides	Centruroides noxius	Centruroides noxius	Ergtoxin family	62	N/A	N/A	Venom; Venom gland	N/A	Disulfide bond:4	N/A	N/A	N/A	N/A	N/A	both	terrestrial	terrestrial
Q86QU6	218467	Arthropoda	Arachnida	Scorpiones	Buthidae	Centruroides	Centruroides sculpturatus	Centruroides sculpturatus	Ergtoxin family	42	N/A	N/A	Venom gland	N/A	Disulfide bond:4	N/A	N/A	N/A	N/A	N/A	both	terrestrial	terrestrial
Q86QV5	217897	Arthropoda	Arachnida	Scorpiones	Buthidae	Centruroides	Centruroides elegans	Centruroides elegans	Ergtoxin family	43	N/A	N/A	Venom gland	N/A	Disulfide bond:4	N/A	N/A	N/A	N/A	N/A	both	terrestrial	terrestrial
Q86QU0	6879	Arthropoda	Arachnida	Scorpiones	Buthidae	Centruroides	Centruroides exilicauda	Centruroides exilicauda	Ergtoxin family	43	N/A	N/A	Venom gland	N/A	Disulfide bond:4	N/A	N/A	N/A	N/A	N/A	both	terrestrial	terrestrial
Q86QV2	217898	Arthropoda	Arachnida	Scorpiones	Buthidae	Centruroides	Centruroides gracilis	Centruroides gracilis	Ergtoxin family	42	N/A	N/A	Venom gland	N/A	Disulfide bond:4	N/A	N/A	N/A	N/A	N/A	both	terrestrial	terrestrial
Q86QU9	29941	Arthropoda	Arachnida	Scorpiones	Buthidae	Centruroides	Centruroides limpidus	Centruroides limpidus limpidus	Ergtoxin family	43	N/A	N/A	Venom gland	N/A	Disulfide bond:4	N/A	N/A	N/A	N/A	N/A	both	terrestrial	terrestrial
P59939	6878	Arthropoda	Arachnida	Scorpiones	Buthidae	Centruroides	Centruroides noxius	Centruroides noxius	Ergtoxin family	43	N/A	N/A	Venom	N/A	Disulfide bond:4	N/A	N/A	N/A	N/A	N/A	both	terrestrial	terrestrial
Q86QU5	218467	Arthropoda	Arachnida	Scorpiones	Buthidae	Centruroides	Centruroides sculpturatus	Centruroides sculpturatus	Ergtoxin family	43	N/A	N/A	Venom gland	N/A	Disulfide bond:4	N/A	N/A	N/A	N/A	N/A	both	terrestrial	terrestrial
Q86QV4	217897	Arthropoda	Arachnida	Scorpiones	Buthidae	Centruroides	Centruroides elegans	Centruroides elegans	Ergtoxin family	43	N/A	N/A	Venom gland	N/A	Disulfide bond:4	N/A	N/A	N/A	N/A	N/A	both	terrestrial	terrestrial
Q86QT9	6879	Arthropoda	Arachnida	Scorpiones	Buthidae	Centruroides	Centruroides exilicauda	Centruroides exilicauda	Ergtoxin family	43	N/A	N/A	Venom gland	N/A	Disulfide bond:4	N/A	N/A	N/A	N/A	N/A	both	terrestrial	terrestrial
Q86QV1	217898	Arthropoda	Arachnida	Scorpiones	Buthidae	Centruroides	Centruroides gracilis	Centruroides gracilis	Ergtoxin family	47	N/A	N/A	Venom gland	N/A	Disulfide bond:4	N/A	N/A	N/A	N/A	N/A	both	terrestrial	terrestrial
Q86QU8	29941	Arthropoda	Arachnida	Scorpiones	Buthidae	Centruroides	Centruroides limpidus	Centruroides limpidus limpidus	Ergtoxin family	43	N/A	N/A	Venom gland	N/A	Disulfide bond:4	N/A	N/A	N/A	N/A	N/A	both	terrestrial	terrestrial
Q86QV9	6878	Arthropoda	Arachnida	Scorpiones	Buthidae	Centruroides	Centruroides noxius	Centruroides noxius	Ergtoxin family	43	N/A	N/A	Venom gland	N/A	Disulfide bond:4	N/A	N/A	N/A	N/A	N/A	both	terrestrial	terrestrial
Q86QU4	218467	Arthropoda	Arachnida	Scorpiones	Buthidae	Centruroides	Centruroides sculpturatus	Centruroides sculpturatus	Ergtoxin family	43	N/A	N/A	Venom gland	N/A	Disulfide bond:4	N/A	N/A	N/A	N/A	N/A	both	terrestrial	terrestrial
Q86QT8	6879	Arthropoda	Arachnida	Scorpiones	Buthidae	Centruroides	Centruroides exilicauda	Centruroides exilicauda	Ergtoxin family	43	N/A	N/A	Venom gland	N/A	Disulfide bond:4	N/A	N/A	N/A	N/A	N/A	both	terrestrial	terrestrial
Q86QU7	29941	Arthropoda	Arachnida	Scorpiones	Buthidae	Centruroides	Centruroides limpidus	Centruroides limpidus limpidus	Ergtoxin family	43	N/A	N/A	Venom gland	N/A	Disulfide bond:4	N/A	N/A	N/A	N/A	N/A	both	terrestrial	terrestrial
Q86QV8	6878	Arthropoda	Arachnida	Scorpiones	Buthidae	Centruroides	Centruroides noxius	Centruroides noxius	Ergtoxin family	43	N/A	N/A	Venom gland	N/A	Disulfide bond:4	N/A	N/A	N/A	N/A	N/A	both	terrestrial	terrestrial
Q86QU3	218467	Arthropoda	Arachnida	Scorpiones	Buthidae	Centruroides	Centruroides sculpturatus	Centruroides sculpturatus	Ergtoxin family	43	N/A	N/A	Venom gland	N/A	Disulfide bond:4	N/A	N/A	N/A	N/A	N/A	both	terrestrial	terrestrial
Q86QV7	6878	Arthropoda	Arachnida	Scorpiones	Buthidae	Centruroides	Centruroides noxius	Centruroides noxius	Ergtoxin family	43	N/A	N/A	Venom gland	N/A	Disulfide bond:4	N/A	N/A	N/A	N/A	N/A	both	terrestrial	terrestrial
Q86QU2	218467	Arthropoda	Arachnida	Scorpiones	Buthidae	Centruroides	Centruroides sculpturatus	Centruroides sculpturatus	Ergtoxin family	47	N/A	N/A	Venom gland	N/A	Disulfide bond:4	N/A	N/A	N/A	N/A	N/A	both	terrestrial	terrestrial
Q9BKB7	34648	Arthropoda	Arachnida	Scorpiones	Buthidae	Mesobuthus	Mesobuthus eupeus	Mesobuthus eupeus	Short scorpion toxin family	57	N/A	N/A	Venom; Venom gland	N/A	Disulfide bond:3	N/A	N/A	N/A	N/A	N/A	both	terrestrial	terrestrial
P59940	218467	Arthropoda	Arachnida	Scorpiones	Buthidae	Centruroides	Centruroides sculpturatus	Centruroides sculpturatus	Ergtoxin family	43	N/A	N/A	Venom	N/A	Disulfide bond:4	N/A	N/A	N/A	N/A	N/A	both	terrestrial	terrestrial
P61095	31925	Arthropoda	Arachnida	Araneae	Segestriidae	Segestria	Segestria florentina	Segestria florentina	Spider toxin SFI family	46	N/A	LD(50) is 10 mg/kg on H.virescens larvae.	Venom; Venom gland	N/A	N/A	N/A	N/A	N/A	N/A	N/A	both	terrestrial	terrestrial
P61096	31925	Arthropoda	Arachnida	Araneae	Segestriidae	Segestria	Segestria florentina	Segestria florentina	Spider toxin SFI family	46	N/A	LD(50) is 7 mg/kg on H.virescens larvae.	Venom; Venom gland	N/A	N/A	N/A	N/A	N/A	N/A	N/A	both	terrestrial	terrestrial
P61097	31925	Arthropoda	Arachnida	Araneae	Segestriidae	Segestria	Segestria florentina	Segestria florentina	Spider toxin SFI family	46	N/A	N/A	Venom gland	N/A	N/A	N/A	N/A	N/A	N/A	N/A	both	terrestrial	terrestrial
P61098	31925	Arthropoda	Arachnida	Araneae	Segestriidae	Segestria	Segestria florentina	Segestria florentina	Spider toxin SFI family	46	N/A	N/A	Venom gland	N/A	N/A	N/A	N/A	N/A	N/A	N/A	both	terrestrial	terrestrial
P61099	31925	Arthropoda	Arachnida	Araneae	Segestriidae	Segestria	Segestria florentina	Segestria florentina	Spider toxin SFI family	46	N/A	N/A	Venom gland	N/A	N/A	N/A	N/A	N/A	N/A	N/A	both	terrestrial	terrestrial
P61100	31925	Arthropoda	Arachnida	Araneae	Segestriidae	Segestria	Segestria florentina	Segestria florentina	Spider toxin SFI family	46	N/A	N/A	Venom gland	N/A	N/A	N/A	N/A	N/A	N/A	N/A	both	terrestrial	terrestrial
P61101	31925	Arthropoda	Arachnida	Araneae	Segestriidae	Segestria	Segestria florentina	Segestria florentina	Spider toxin SFI family	46	N/A	N/A	Venom gland	N/A	N/A	N/A	N/A	N/A	N/A	N/A	both	terrestrial	terrestrial
P61102	31925	Arthropoda	Arachnida	Araneae	Segestriidae	Segestria	Segestria florentina	Segestria florentina	Spider toxin SFI family	46	N/A	N/A	Venom gland	N/A	N/A	N/A	N/A	N/A	N/A	N/A	both	terrestrial	terrestrial
P61094	31925	Arthropoda	Arachnida	Araneae	Segestriidae	Segestria	Segestria florentina	Segestria florentina	Spider toxin SFI family	18	fragment	LD(50) is 4 mg/kg on H.virescens larvae.	Venom	N/A	N/A	N/A	N/A	N/A	N/A	N/A	both	terrestrial	terrestrial
P61504	31925	Arthropoda	Arachnida	Araneae	Segestriidae	Segestria	Segestria florentina	Segestria florentina	Spider toxin SFI family	35	N/A	N/A	Venom	N/A	N/A	N/A	N/A	N/A	N/A	N/A	both	terrestrial	terrestrial
P68721	6884	Arthropoda	Arachnida	Scorpiones	Buthidae	Leiurus	Leiurus hebraeus	Leiurus hebraeus	Alpha/beta-scorpion toxin family	88	N/A	N/A	N/A	N/A	Disulfide bond:4	N/A	N/A	N/A	N/A	N/A	both	terrestrial	terrestrial
P68722	6884	Arthropoda	Arachnida	Scorpiones	Buthidae	Leiurus	Leiurus hebraeus	Leiurus hebraeus	Alpha/beta-scorpion toxin family	88	N/A	N/A	N/A	N/A	Disulfide bond:4	N/A	N/A	N/A	N/A	N/A	both	terrestrial	terrestrial
P68723	6884	Arthropoda	Arachnida	Scorpiones	Buthidae	Leiurus	Leiurus hebraeus	Leiurus hebraeus	Alpha/beta-scorpion toxin family	88	N/A	N/A	N/A	N/A	Disulfide bond:4	N/A	N/A	N/A	N/A	N/A	both	terrestrial	terrestrial
P68724	6884	Arthropoda	Arachnida	Scorpiones	Buthidae	Leiurus	Leiurus hebraeus	Leiurus hebraeus	Alpha/beta-scorpion toxin family	88	N/A	N/A	N/A	N/A	Disulfide bond:4	N/A	N/A	N/A	N/A	N/A	both	terrestrial	terrestrial
P01497	6858	Arthropoda	Arachnida	Scorpiones	Buthidae	Androctonus	Androctonus australis	Androctonus australis	Alpha/beta-scorpion toxin family	88	N/A	N/A	Venom	N/A	Disulfide bond:4	N/A	N/A	N/A	N/A	N/A	both	terrestrial	terrestrial
P55902	6871	Arthropoda	Arachnida	Scorpiones	Buthidae	Buthus	Buthus occitanus	Buthus occitanus tunetanus	Alpha/beta-scorpion toxin family	65	N/A	LD(50) is 50 ug/kg in mouse by intracerebroventricular injection and 600 ng/g in Blatella germanica.	Venom	N/A	Disulfide bond:4	N/A	N/A	N/A	N/A	N/A	both	terrestrial	terrestrial
P82811	42519	Arthropoda	Arachnida	Scorpiones	Buthidae	Hottentotta	Hottentotta tamulus	Hottentotta tamulus	Alpha/beta-scorpion toxin family	61	N/A	N/A	Venom	N/A	Disulfide bond:4	N/A	N/A	N/A	N/A	N/A	both	terrestrial	terrestrial
P19856	6885	Arthropoda	Arachnida	Scorpiones	Buthidae	Leiurus	Leiurus quinquestriatus	Leiurus quinquestriatus quinquestriatus	Alpha/beta-scorpion toxin family	70	N/A	N/A	Venom	N/A	Disulfide bond:4	N/A	N/A	N/A	N/A	N/A	both	terrestrial	terrestrial
O61668	34649	Arthropoda	Arachnida	Scorpiones	Buthidae	Olivierus	Olivierus martensii	Olivierus martensii	Alpha/beta-scorpion toxin family	88	N/A	PD(50) is 0.18 ng/mg of gryllus bimaculatus crickets.	Venom; Venom gland	Amidation	Disulfide bond:4; Amidation:1	N/A	N/A	N/A	N/A	N/A	both	terrestrial	terrestrial
P15147	6858	Arthropoda	Arachnida	Scorpiones	Buthidae	Androctonus	Androctonus australis	Androctonus australis	Alpha/beta-scorpion toxin family	88	N/A	N/A	N/A	N/A	Disulfide bond:4	N/A	N/A	N/A	N/A	N/A	both	terrestrial	terrestrial
P80962	70335	Arthropoda	Arachnida	Scorpiones	Buthidae	Buthacus	Buthacus arenicola	Buthacus arenicola	Alpha/beta-scorpion toxin family	61	N/A	N/A	Venom	N/A	Disulfide bond:4	N/A	N/A	N/A	N/A	N/A	both	terrestrial	terrestrial
P24336	6863	Arthropoda	Arachnida	Scorpiones	Buthidae	Hottentotta	Hottentotta judaicus	Hottentotta judaicus	Alpha/beta-scorpion toxin family	85	N/A	N/A	Venom	N/A	Disulfide bond:4	N/A	N/A	N/A	N/A	N/A	both	terrestrial	terrestrial
P59863	6871	Arthropoda	Arachnida	Scorpiones	Buthidae	Buthus	Buthus occitanus	Buthus occitanus tunetanus	Alpha/beta-scorpion toxin family	60	N/A	N/A	Venom	N/A	Disulfide bond:4	N/A	N/A	N/A	N/A	N/A	both	terrestrial	terrestrial
P82812	42519	Arthropoda	Arachnida	Scorpiones	Buthidae	Hottentotta	Hottentotta tamulus	Hottentotta tamulus	Alpha/beta-scorpion toxin family	61	N/A	N/A	Venom	N/A	Disulfide bond:4	N/A	N/A	N/A	N/A	N/A	both	terrestrial	terrestrial
Q26292	6884	Arthropoda	Arachnida	Scorpiones	Buthidae	Leiurus	Leiurus hebraeus	Leiurus hebraeus	Alpha/beta-scorpion toxin family	85	N/A	N/A	Venom	Amidation	Disulfide bond:4; Amidation:1	N/A	N/A	N/A	N/A	N/A	both	terrestrial	terrestrial
P19855	6885	Arthropoda	Arachnida	Scorpiones	Buthidae	Leiurus	Leiurus quinquestriatus	Leiurus quinquestriatus quinquestriatus	Alpha/beta-scorpion toxin family	82	N/A	N/A	Venom	N/A	Disulfide bond:4	N/A	N/A	N/A	N/A	N/A	both	terrestrial	terrestrial
P68727	34649	Arthropoda	Arachnida	Scorpiones	Buthidae	Olivierus	Olivierus martensii	Olivierus martensii	Alpha/beta-scorpion toxin family	61	N/A	N/A	N/A	Amidation	Disulfide bond:4; Amidation:1	N/A	N/A	N/A	N/A	N/A	both	terrestrial	terrestrial
P82813	42519	Arthropoda	Arachnida	Scorpiones	Buthidae	Hottentotta	Hottentotta tamulus	Hottentotta tamulus	Alpha/beta-scorpion toxin family	61	N/A	N/A	Venom	N/A	Disulfide bond:4	N/A	N/A	N/A	N/A	N/A	both	terrestrial	terrestrial
Q17231	34649	Arthropoda	Arachnida	Scorpiones	Buthidae	Olivierus	Olivierus martensii	Olivierus martensii	Alpha/beta-scorpion toxin family	64	fragment	N/A	Venom gland	Amidation	Disulfide bond:4	N/A	N/A	N/A	N/A	N/A	both	terrestrial	terrestrial
P21150	6858	Arthropoda	Arachnida	Scorpiones	Buthidae	Androctonus	Androctonus australis	Androctonus australis	Alpha/beta-scorpion toxin family	65	N/A	N/A	Venom	N/A	Disulfide bond:4	N/A	N/A	N/A	N/A	N/A	both	terrestrial	terrestrial
P55903	6871	Arthropoda	Arachnida	Scorpiones	Buthidae	Buthus	Buthus occitanus	Buthus occitanus tunetanus	Alpha/beta-scorpion toxin family	61	N/A	LD(50) is 1.1 ug/g in Blatella germanica.	Venom	Amidation	Disulfide bond:4; Amidation:1	N/A	N/A	N/A	N/A	N/A	both	terrestrial	terrestrial
P82814	42519	Arthropoda	Arachnida	Scorpiones	Buthidae	Hottentotta	Hottentotta tamulus	Hottentotta tamulus	Alpha/beta-scorpion toxin family	62	N/A	N/A	Venom	N/A	Disulfide bond:4	N/A	N/A	N/A	N/A	N/A	both	terrestrial	terrestrial
Q17230	34649	Arthropoda	Arachnida	Scorpiones	Buthidae	Olivierus	Olivierus martensii	Olivierus martensii	Alpha/beta-scorpion toxin family	64	fragment	N/A	Venom gland	Amidation	Disulfide bond:4	N/A	N/A	N/A	N/A	N/A	both	terrestrial	terrestrial
P81504	6858	Arthropoda	Arachnida	Scorpiones	Buthidae	Androctonus	Androctonus australis	Androctonus australis	Alpha/beta-scorpion toxin family	61	N/A	N/A	Venom	N/A	Disulfide bond:4	N/A	N/A	N/A	N/A	N/A	both	terrestrial	terrestrial
P55904	6871	Arthropoda	Arachnida	Scorpiones	Buthidae	Buthus	Buthus occitanus	Buthus occitanus tunetanus	Alpha/beta-scorpion toxin family	61	N/A	LD(50) is 1.1 ug/g in Blatella germanica.	Venom	Amidation	Disulfide bond:4; Amidation:1	N/A	N/A	N/A	N/A	N/A	both	terrestrial	terrestrial
P81240	6884	Arthropoda	Arachnida	Scorpiones	Buthidae	Leiurus	Leiurus hebraeus	Leiurus hebraeus	Alpha/beta-scorpion toxin family	61	N/A	N/A	Venom	N/A	Disulfide bond:4	N/A	N/A	N/A	N/A	N/A	both	terrestrial	terrestrial
P59864	6871	Arthropoda	Arachnida	Scorpiones	Buthidae	Buthus	Buthus occitanus	Buthus occitanus tunetanus	Alpha/beta-scorpion toxin family	62	N/A	LD(50) is 0.1 mg/kg in Blatella germanica.	Venom	N/A	Disulfide bond:4	N/A	N/A	N/A	N/A	N/A	both	terrestrial	terrestrial
Q8T3T0	34649	Arthropoda	Arachnida	Scorpiones	Buthidae	Olivierus	Olivierus martensii	Olivierus martensii	Alpha/beta-scorpion toxin family	85	N/A	N/A	N/A	Amidation	Disulfide bond:4; Amidation:1	N/A	N/A	N/A	N/A	N/A	both	terrestrial	terrestrial
Q9XY87	34649	Arthropoda	Arachnida	Scorpiones	Buthidae	Olivierus	Olivierus martensii	Olivierus martensii	Alpha/beta-scorpion toxin family	85	N/A	N/A	Venom; Venom gland	Amidation	Disulfide bond:4; Amidation:1	N/A	N/A	N/A	N/A	N/A	both	terrestrial	terrestrial
Q95WX6	34649	Arthropoda	Arachnida	Scorpiones	Buthidae	Olivierus	Olivierus martensii	Olivierus martensii	Alpha/beta-scorpion toxin family	85	N/A	N/A	Venom; Venom gland	Amidation	Disulfide bond:4; Amidation:1	N/A	N/A	N/A	N/A	N/A	both	terrestrial	terrestrial
Q9Y1U3	34649	Arthropoda	Arachnida	Scorpiones	Buthidae	Olivierus	Olivierus martensii	Olivierus martensii	Alpha/beta-scorpion toxin family	85	N/A	N/A	N/A	N/A	Disulfide bond:4	N/A	N/A	N/A	N/A	N/A	kw_toxin	terrestrial	terrestrial
P56637	6863	Arthropoda	Arachnida	Scorpiones	Buthidae	Hottentotta	Hottentotta judaicus	Hottentotta judaicus	Alpha/beta-scorpion toxin family	94	N/A	Both variants Bjxtr-IT.38E and Bjxtr-IT.38K have an PD(50) of 9.6 ng/100 mg of body weight of blowfly larvae.	Venom	N/A	Disulfide bond:4	N/A	N/A	N/A	N/A	N/A	both	terrestrial	terrestrial
Q8I0K7	34649	Arthropoda	Arachnida	Scorpiones	Buthidae	Olivierus	Olivierus martensii	Olivierus martensii	Alpha/beta-scorpion toxin family	85	N/A	LD(50) is 0.8 mg/kg by intravenous injection into mice.	N/A	Amidation	Disulfide bond:4; Amidation:1	N/A	N/A	N/A	N/A	N/A	both	terrestrial	terrestrial
O76963	6892	Arthropoda	Arachnida	Scorpiones	Buthidae	Orthochirus	Orthochirus scrobiculosus	Orthochirus scrobiculosus	Alpha/beta-scorpion toxin family	64	N/A	N/A	Venom; Venom gland	Amidation	Disulfide bond:4; Amidation:1	N/A	N/A	N/A	N/A	N/A	both	terrestrial	terrestrial
O77091	34649	Arthropoda	Arachnida	Scorpiones	Buthidae	Olivierus	Olivierus martensii	Olivierus martensii	Alpha/beta-scorpion toxin family	90	N/A	PD(50) is 0.49 ng/mg in gryllus bimaculatus crickets.	Venom; Venom gland	N/A	Disulfide bond:4	N/A	N/A	N/A	N/A	N/A	both	terrestrial	terrestrial
Q967F9	34649	Arthropoda	Arachnida	Scorpiones	Buthidae	Olivierus	Olivierus martensii	Olivierus martensii	Short scorpion toxin family	54	N/A	N/A	Venom gland	N/A	N/A	N/A	N/A	N/A	N/A	N/A	both	terrestrial	terrestrial
Q95NK7	34649	Arthropoda	Arachnida	Scorpiones	Buthidae	Olivierus	Olivierus martensii	Olivierus martensii	Short scorpion toxin family	54	N/A	N/A	Venom gland	N/A	N/A	N/A	N/A	N/A	N/A	N/A	both	terrestrial	terrestrial
Q9BJX2	34649	Arthropoda	Arachnida	Scorpiones	Buthidae	Olivierus	Olivierus martensii	Olivierus martensii	Short scorpion toxin family	54	N/A	N/A	Venom gland	N/A	N/A	N/A	N/A	N/A	N/A	N/A	both	terrestrial	terrestrial
Q95NJ8	34649	Arthropoda	Arachnida	Scorpiones	Buthidae	Olivierus	Olivierus martensii	Olivierus martensii	Short scorpion toxin family	55	N/A	N/A	Venom; Venom gland	Amidation; Pyrrolidone carboxylic acid	Amidation:1; Pyrrolidone carboxylic acid:1	N/A	N/A	N/A	N/A	N/A	both	terrestrial	terrestrial
Q9NJC6	34649	Arthropoda	Arachnida	Scorpiones	Buthidae	Olivierus	Olivierus martensii	Olivierus martensii	Long chain potassium channel inhibitor scorpion toxin family	90	N/A	N/A	Venom gland	N/A	Disulfide bond:3	N/A	N/A	N/A	N/A	N/A	both	terrestrial	terrestrial
Q9N661	34649	Arthropoda	Arachnida	Scorpiones	Buthidae	Olivierus	Olivierus martensii	Olivierus martensii	Long chain potassium channel inhibitor scorpion toxin family	91	N/A	N/A	Venom gland	N/A	Disulfide bond:3	N/A	N/A	N/A	N/A	N/A	both	terrestrial	terrestrial
P69939	6858	Arthropoda	Arachnida	Scorpiones	Buthidae	Androctonus	Androctonus australis	Androctonus australis	Long chain potassium channel inhibitor scorpion toxin family	91	N/A	N/A	Venom gland	N/A	Disulfide bond:3	N/A	N/A	N/A	N/A	N/A	both	terrestrial	terrestrial
P80669	6884	Arthropoda	Arachnida	Scorpiones	Buthidae	Leiurus	Leiurus hebraeus	Leiurus hebraeus	Scorpion toxin 6 family	28	N/A	N/A	Venom	N/A	Disulfide bond:3	N/A	N/A	N/A	N/A	N/A	both	terrestrial	terrestrial
P80670	6884	Arthropoda	Arachnida	Scorpiones	Buthidae	Leiurus	Leiurus hebraeus	Leiurus hebraeus	Scorpion toxin 6 family	29	N/A	N/A	Venom	N/A	Disulfide bond:3	N/A	N/A	N/A	N/A	N/A	both	terrestrial	terrestrial
P80671	6884	Arthropoda	Arachnida	Scorpiones	Buthidae	Leiurus	Leiurus hebraeus	Leiurus hebraeus	Scorpion toxin 6 family	29	N/A	N/A	Venom	N/A	Disulfide bond:3	N/A	N/A	N/A	N/A	N/A	both	terrestrial	terrestrial
P83045	58218	Arthropoda	Arachnida	Araneae	Sicariidae	Loxosceles	Loxosceles intermedia	Loxosceles intermedia	Spider sphingomyelinase family	302	fragment	N/A	Venom; Venom gland	Zymogen	N/A	N/A	N/A	N/A	N/A	N/A	both	terrestrial	terrestrial
Q8I914	58217	Arthropoda	Arachnida	Araneae	Sicariidae	Loxosceles	Loxosceles laeta	Loxosceles laeta	Spider sphingomyelinase family	311	N/A	N/A	Venom gland	Zymogen	N/A	N/A	N/A	N/A	N/A	N/A	both	terrestrial	terrestrial
P83046	58218	Arthropoda	Arachnida	Araneae	Sicariidae	Loxosceles	Loxosceles intermedia	Loxosceles intermedia	Spider sphingomyelinase family	29	fragment	N/A	Venom	N/A	N/A	N/A	N/A	N/A	N/A	N/A	both	terrestrial	terrestrial
Q7Z1Y7	196454	Arthropoda	Arachnida	Araneae	Sicariidae	Loxosceles	Loxosceles arizonica	Loxosceles arizonica	Spider sphingomyelinase family	320	N/A	N/A	Venom gland	Zymogen	N/A	N/A	N/A	N/A	N/A	N/A	both	terrestrial	terrestrial
Q7M485	6921	Arthropoda	Arachnida	Araneae	Sicariidae	Loxosceles	Loxosceles reclusa	Loxosceles reclusa	Spider sphingomyelinase family	35	fragment	N/A	N/A	Zymogen	N/A	N/A	N/A	N/A	N/A	N/A	both	terrestrial	terrestrial
P13211	8600	Chordata	Lepidosauria	Squamata	Lamprophiidae	Atractaspis	Atractaspis andersonii	Atractaspis andersonii	Endothelin/sarafotoxin family	21	N/A	LD(50) is 0.35 mg/kg by intravenous injection.	Venom	N/A	Disulfide bond:2	N/A	N/A	N/A	N/A	N/A	kw_toxin	terrestrial	terrestrial
P13208	8600	Chordata	Lepidosauria	Squamata	Lamprophiidae	Atractaspis	Atractaspis andersonii	Atractaspis andersonii	Endothelin/sarafotoxin family	543	N/A	LD(50) is 0.015 mg/kg by intravenous injection for sarafotoxin-A and sarafotoxin-B, and 0.3 mg/kg for sarafotoxin-C.	Liver; Venom	N/A	Disulfide bond:24	N/A	N/A	N/A	N/A	N/A	kw_toxin	terrestrial	terrestrial
Q98989	13279	Chordata	Actinopteri	Perciformes	Synanceiidae	Synanceia	Synanceia horrida	Synanceia horrida	SNTX/VTX toxin family	702	N/A	LD(50) of stonustoxin is 0.017 mg/kg by intravenous injection.	Venom; Venom gland	N/A	N/A	N/A	N/A	N/A	N/A	N/A	both	marine	marine
Q91453	13279	Chordata	Actinopteri	Perciformes	Synanceiidae	Synanceia	Synanceia horrida	Synanceia horrida	SNTX/VTX toxin family	699	N/A	LD(50) of stonustoxin is 0.017 mg/kg by intravenous injection.	Venom; Venom gland	N/A	N/A	N/A	N/A	N/A	N/A	N/A	both	marine	marine
Q8MMH5	135724	Arthropoda	Insecta	Hymenoptera	Ichneumonidae	Pimpla	Pimpla hypochondriaca	Pimpla hypochondriaca	N/A	61	N/A	N/A	Venom; Venom gland	N/A	N/A	N/A	N/A	N/A	N/A	N/A	venom_tissue	terrestrial	terrestrial
Q8MMH4	135724	Arthropoda	Insecta	Hymenoptera	Ichneumonidae	Pimpla	Pimpla hypochondriaca	Pimpla hypochondriaca	N/A	78	N/A	N/A	Venom; Venom gland	N/A	N/A	N/A	N/A	N/A	N/A	N/A	venom_tissue	terrestrial	terrestrial
P68725	6884	Arthropoda	Arachnida	Scorpiones	Buthidae	Leiurus	Leiurus hebraeus	Leiurus hebraeus	Alpha/beta-scorpion toxin family	83	N/A	N/A	N/A	Amidation	Disulfide bond:4; Amidation:1	N/A	N/A	N/A	N/A	N/A	both	terrestrial	terrestrial
P68726	6884	Arthropoda	Arachnida	Scorpiones	Buthidae	Leiurus	Leiurus hebraeus	Leiurus hebraeus	Alpha/beta-scorpion toxin family	85	N/A	N/A	N/A	Amidation	Disulfide bond:4; Amidation:1	N/A	N/A	N/A	N/A	N/A	both	terrestrial	terrestrial
P84011	6918	Arthropoda	Arachnida	Araneae	Ctenidae	Phoneutria	Phoneutria nigriventer	Phoneutria nigriventer	Spider toxin Tx3 family	58	N/A	N/A	Venom	N/A	N/A	N/A	N/A	N/A	N/A	N/A	venom_tissue	terrestrial	terrestrial
P84018	6918	Arthropoda	Arachnida	Araneae	Ctenidae	Phoneutria	Phoneutria nigriventer	Phoneutria nigriventer	Spider neurotoxin 21C2 family	33	N/A	N/A	Venom	N/A	N/A	N/A	N/A	N/A	N/A	N/A	both	terrestrial	terrestrial
P83608	230234	Arthropoda	Arachnida	Araneae	Actinopodidae	Missulena	Missulena bradleyi	Missulena bradleyi	Delta atracotoxin family	42	N/A	N/A	Venom	N/A	Disulfide bond:4	N/A	N/A	N/A	N/A	N/A	both	terrestrial	terrestrial
P81885	6904	Arthropoda	Arachnida	Araneae	Hexathelidae	Hadronyche	Hadronyche versuta	Hadronyche versuta	Delta-atracotoxin family	42	N/A	N/A	Venom	N/A	Disulfide bond:4	N/A	N/A	N/A	N/A	N/A	both	terrestrial	terrestrial
P30833	6105	Cnidaria	Anthozoa	Actiniaria	Actiniidae	Actinia	Actinia tenebrosa	Actinia tenebrosa	Sea anemone tenebrosin family	20	fragment	N/A	N/A	N/A	N/A	N/A	N/A	N/A	N/A	N/A	kw_toxin	marine	marine
P30834	6105	Cnidaria	Anthozoa	Actiniaria	Actiniidae	Actinia	Actinia tenebrosa	Actinia tenebrosa	Sea anemone tenebrosin family	20	fragment	N/A	N/A	N/A	N/A	N/A	N/A	N/A	N/A	N/A	kw_toxin	marine	marine
P56587	7460	Arthropoda	Insecta	Hymenoptera	Apidae	Apis	Apis mellifera	Apis mellifera	N/A	21	N/A	N/A	Venom	Amidation	Disulfide bond:2; Amidation:1	N/A	N/A	N/A	N/A	N/A	kw_toxin	terrestrial	terrestrial
P82885	8649	Chordata	Lepidosauria	Squamata	Elapidae	Naja	Naja kaouthia	Naja kaouthia	Contains 1 B30	108	N/A	N/A	Venom	N/A	N/A	N/A	N/A	N/A	N/A	N/A	venom_tissue	terrestrial	terrestrial
P81946	8618	Chordata	Lepidosauria	Squamata	Elapidae	Dendroaspis	Dendroaspis angusticeps	Dendroaspis angusticeps	Snake toxin family	59	N/A	N/A	Venom	N/A	Disulfide bond:4	N/A	N/A	N/A	N/A	N/A	both	terrestrial	terrestrial
P82227	6904	Arthropoda	Arachnida	Araneae	Hexathelidae	Hadronyche	Hadronyche versuta	Hadronyche versuta	Janus-atracotoxin family	36	N/A	N/A	Venom	N/A	Disulfide bond:4	N/A	N/A	N/A	N/A	N/A	both	terrestrial	terrestrial
P82226	6904	Arthropoda	Arachnida	Araneae	Hexathelidae	Hadronyche	Hadronyche versuta	Hadronyche versuta	Janus-atracotoxin family	36	N/A	N/A	Venom	N/A	Disulfide bond:4	N/A	N/A	N/A	N/A	N/A	both	terrestrial	terrestrial
P82228	6904	Arthropoda	Arachnida	Araneae	Hexathelidae	Hadronyche	Hadronyche versuta	Hadronyche versuta	Janus-atracotoxin family	37	N/A	N/A	Venom	N/A	Disulfide bond:4	N/A	N/A	N/A	N/A	N/A	both	terrestrial	terrestrial
P81882	8724	Chordata	Lepidosauria	Squamata	Viperidae	Bothrops	Bothrops jararaca	Bothrops jararaca	Peptidase S1 family	19	fragment	N/A	Venom gland	N/A	N/A	N/A	N/A	N/A	N/A	N/A	venom_tissue	terrestrial	terrestrial
P81883	8724	Chordata	Lepidosauria	Squamata	Viperidae	Bothrops	Bothrops jararaca	Bothrops jararaca	Peptidase S1 family	19	fragment	N/A	Venom gland	N/A	N/A	N/A	N/A	N/A	N/A	N/A	venom_tissue	terrestrial	terrestrial
P81884	8724	Chordata	Lepidosauria	Squamata	Viperidae	Bothrops	Bothrops jararaca	Bothrops jararaca	Peptidase S1 family	19	fragment	N/A	Venom gland	N/A	N/A	N/A	N/A	N/A	N/A	N/A	venom_tissue	terrestrial	terrestrial
Q9BN11	34647	Arthropoda	Arachnida	Scorpiones	Buthidae	Hottentotta	Hottentotta tamulus	Hottentotta tamulus	Short scorpion toxin family	35	N/A	N/A	N/A	N/A	Disulfide bond:3	N/A	N/A	N/A	N/A	N/A	both	terrestrial	terrestrial
Q9BN12	34647	Arthropoda	Arachnida	Scorpiones	Buthidae	Hottentotta	Hottentotta tamulus	Hottentotta tamulus	Short scorpion toxin family	35	N/A	N/A	Venom; Venom gland	N/A	Disulfide bond:3	N/A	N/A	N/A	N/A	N/A	both	terrestrial	terrestrial
P15969	6908	Arthropoda	Arachnida	Araneae	Agelenidae	Agelenopsis	Agelenopsis aperta	Agelenopsis aperta	Omega-agatoxin family	112	N/A	N/A	Venom	N/A	N/A	N/A	N/A	N/A	N/A	N/A	both	terrestrial	terrestrial
P15970	6908	Arthropoda	Arachnida	Araneae	Agelenidae	Agelenopsis	Agelenopsis aperta	Agelenopsis aperta	Omega-agatoxin family	36	fragment	N/A	Venom	N/A	N/A	N/A	N/A	N/A	N/A	N/A	both	terrestrial	terrestrial
P15971	6908	Arthropoda	Arachnida	Araneae	Agelenidae	Agelenopsis	Agelenopsis aperta	Agelenopsis aperta	Omega-agatoxin family	28	fragment	N/A	Venom	N/A	N/A	N/A	N/A	N/A	N/A	N/A	both	terrestrial	terrestrial
P33034	6908	Arthropoda	Arachnida	Araneae	Agelenidae	Agelenopsis	Agelenopsis aperta	Agelenopsis aperta	Omega-agatoxin family	76	N/A	N/A	Venom	N/A	N/A	N/A	N/A	N/A	N/A	N/A	both	terrestrial	terrestrial
P81744	6908	Arthropoda	Arachnida	Araneae	Agelenidae	Agelenopsis	Agelenopsis aperta	Agelenopsis aperta	Omega-agatoxin family	76	N/A	N/A	Venom	N/A	N/A	N/A	N/A	N/A	N/A	N/A	both	terrestrial	terrestrial
P81745	6908	Arthropoda	Arachnida	Araneae	Agelenidae	Agelenopsis	Agelenopsis aperta	Agelenopsis aperta	Omega-agatoxin family	43	fragment	N/A	Venom	N/A	N/A	N/A	N/A	N/A	N/A	N/A	both	terrestrial	terrestrial
P81746	6908	Arthropoda	Arachnida	Araneae	Agelenidae	Agelenopsis	Agelenopsis aperta	Agelenopsis aperta	Omega-agatoxin family	37	fragment	N/A	Venom	N/A	N/A	N/A	N/A	N/A	N/A	N/A	both	terrestrial	terrestrial
P30288	6908	Arthropoda	Arachnida	Araneae	Agelenidae	Agelenopsis	Agelenopsis aperta	Agelenopsis aperta	Omega-agatoxin family	48	N/A	N/A	Venom	N/A	Disulfide bond:4	N/A	N/A	N/A	N/A	N/A	both	terrestrial	terrestrial
P37045	6908	Arthropoda	Arachnida	Araneae	Agelenidae	Agelenopsis	Agelenopsis aperta	Agelenopsis aperta	Omega-agatoxin family	83	N/A	N/A	Venom	D-amino acid	Disulfide bond:4; Other:1	N/A	N/A	N/A	N/A	N/A	both	terrestrial	terrestrial
P83588	230234	Arthropoda	Arachnida	Araneae	Actinopodidae	Missulena	Missulena bradleyi	Missulena bradleyi	Omega-atracotoxin type 1 family	39	N/A	N/A	Venom	N/A	N/A	GO:0006952 (defense response); GO:0009405 (pathogenesis); GO:0005576 (extracellular region); GO:0019855 (calcium channel inhibitor activity)	GO:0019855 (calcium channel inhibitor activity)	GO:0006952 (defense response); GO:0009405 (pathogenesis)	GO:0005576 (extracellular region)	N/A	both	terrestrial	terrestrial
P83247	184771	Arthropoda	Arachnida	Araneae	Oxyopidae	Oxyopes	Oxyopes takobius	Oxyopes takobius	N/A	48	N/A	N/A	Venom	N/A	N/A	GO:0019835 (cytolysis); GO:0019836 (hemolysis); GO:0006805 (xenobiotic metabolism); GO:0005576 (extracellular region)	N/A	GO:0019835 (cytolysis); GO:0019836 (hemolysis); GO:0006805 (xenobiotic metabolism)	GO:0005576 (extracellular region)	N/A	both	terrestrial	terrestrial
P83248	184771	Arthropoda	Arachnida	Araneae	Oxyopidae	Oxyopes	Oxyopes takobius	Oxyopes takobius	Oxyopinin-2 family	37	N/A	N/A	Venom	N/A	N/A	GO:0019835 (cytolysis); GO:0019836 (hemolysis); GO:0006805 (xenobiotic metabolism); GO:0005576 (extracellular region)	N/A	GO:0019835 (cytolysis); GO:0019836 (hemolysis); GO:0006805 (xenobiotic metabolism)	GO:0005576 (extracellular region)	N/A	both	terrestrial	terrestrial
P81790	6918	Arthropoda	Arachnida	Araneae	Ctenidae	Phoneutria	Phoneutria nigriventer	Phoneutria nigriventer	Omega-agatoxin family	76	N/A	N/A	Venom	Amidation	Amidation:1	N/A	N/A	N/A	N/A	N/A	both	terrestrial	terrestrial
P83249	184771	Arthropoda	Arachnida	Araneae	Oxyopidae	Oxyopes	Oxyopes takobius	Oxyopes takobius	Oxyopinin-2 family	37	N/A	N/A	Venom	N/A	N/A	GO:0019835 (cytolysis); GO:0019836 (hemolysis); GO:0006805 (xenobiotic metabolism); GO:0005576 (extracellular region)	N/A	GO:0019835 (cytolysis); GO:0019836 (hemolysis); GO:0006805 (xenobiotic metabolism)	GO:0005576 (extracellular region)	N/A	both	terrestrial	terrestrial
P83250	184771	Arthropoda	Arachnida	Araneae	Oxyopidae	Oxyopes	Oxyopes takobius	Oxyopes takobius	Oxyopinin-2 family	37	N/A	N/A	Venom	N/A	N/A	GO:0019836 (hemolysis); GO:0006805 (xenobiotic metabolism); GO:0005576 (extracellular region)	N/A	GO:0019836 (hemolysis); GO:0006805 (xenobiotic metabolism)	GO:0005576 (extracellular region)	N/A	both	terrestrial	terrestrial
P83251	184771	Arthropoda	Arachnida	Araneae	Oxyopidae	Oxyopes	Oxyopes takobius	Oxyopes takobius	Oxyopinin-2 family	37	N/A	N/A	Venom	N/A	N/A	GO:0019836 (hemolysis); GO:0006805 (xenobiotic metabolism); GO:0005576 (extracellular region)	N/A	GO:0019836 (hemolysis); GO:0006805 (xenobiotic metabolism)	GO:0005576 (extracellular region)	N/A	both	terrestrial	terrestrial
P84093	6918	Arthropoda	Arachnida	Araneae	Ctenidae	Phoneutria	Phoneutria nigriventer	Phoneutria nigriventer	Omega-agatoxin family	80	fragment	N/A	Venom gland	N/A	N/A	N/A	N/A	N/A	N/A	N/A	both	terrestrial	terrestrial
P83580	6903	Arthropoda	Arachnida	Araneae	Hexathelidae	Atrax	Atrax robustus	Atrax robustus	Omega-atracotoxin type 1 family	37	N/A	N/A	Venom	N/A	Disulfide bond:3	GO:0006952 (defense response); GO:0009405 (pathogenesis); GO:0005576 (extracellular region); GO:0019855 (calcium channel inhibitor activity)	GO:0019855 (calcium channel inhibitor activity)	GO:0006952 (defense response); GO:0009405 (pathogenesis)	GO:0005576 (extracellular region)	N/A	both	terrestrial	terrestrial
P56207	6904	Arthropoda	Arachnida	Araneae	Hexathelidae	Hadronyche	Hadronyche versuta	Hadronyche versuta	Omega-atracotoxin type 1 family	37	N/A	N/A	Venom	N/A	Disulfide bond:3	N/A	N/A	N/A	N/A	N/A	both	terrestrial	terrestrial
P81595	6904	Arthropoda	Arachnida	Araneae	Hexathelidae	Hadronyche	Hadronyche versuta	Hadronyche versuta	Omega-atracotoxin type 1 family	37	N/A	N/A	Venom	N/A	Disulfide bond:3	N/A	N/A	N/A	N/A	N/A	both	terrestrial	terrestrial
P81596	6904	Arthropoda	Arachnida	Araneae	Hexathelidae	Hadronyche	Hadronyche versuta	Hadronyche versuta	Omega-atracotoxin type 1 family	37	N/A	N/A	Venom	N/A	Disulfide bond:3	N/A	N/A	N/A	N/A	N/A	both	terrestrial	terrestrial
P81597	6904	Arthropoda	Arachnida	Araneae	Hexathelidae	Hadronyche	Hadronyche versuta	Hadronyche versuta	Omega-atracotoxin type 1 family	37	N/A	N/A	Venom	N/A	Disulfide bond:3	N/A	N/A	N/A	N/A	N/A	both	terrestrial	terrestrial
P81598	6904	Arthropoda	Arachnida	Araneae	Hexathelidae	Hadronyche	Hadronyche versuta	Hadronyche versuta	Omega-atracotoxin type 1 family	37	N/A	N/A	Venom	N/A	Disulfide bond:3	N/A	N/A	N/A	N/A	N/A	both	terrestrial	terrestrial
P81599	6904	Arthropoda	Arachnida	Araneae	Hexathelidae	Hadronyche	Hadronyche versuta	Hadronyche versuta	Omega-atracotoxin type 1 family	37	N/A	N/A	Venom	N/A	Disulfide bond:3	N/A	N/A	N/A	N/A	N/A	both	terrestrial	terrestrial
Q9BJV8	153482	Arthropoda	Arachnida	Araneae	Hexathelidae	Atrax	Atrax sp. Illawarra	Atrax sp. Illawarra	Omega-atracotoxin type 2 family	100	N/A	N/A	Venom gland	N/A	N/A	N/A	N/A	N/A	N/A	N/A	both	terrestrial	terrestrial
Q9BJV9	153481	Arthropoda	Arachnida	Araneae	Hexathelidae	Hadronyche	Hadronyche infensa	Hadronyche infensa	Omega-atracotoxin type 2 family	102	N/A	N/A	Venom gland	Amidation	Disulfide bond:3; Amidation:1	N/A	N/A	N/A	N/A	N/A	both	terrestrial	terrestrial
P82852	6904	Arthropoda	Arachnida	Araneae	Hexathelidae	Hadronyche	Hadronyche versuta	Hadronyche versuta	Omega-atracotoxin type 2 family	45	N/A	N/A	Venom	N/A	Disulfide bond:3	N/A	N/A	N/A	N/A	N/A	both	terrestrial	terrestrial
Q9BJV7	153482	Arthropoda	Arachnida	Araneae	Hexathelidae	Atrax	Atrax sp. Illawarra	Atrax sp. Illawarra	Omega-atracotoxin type 2 family	100	N/A	N/A	Venom gland	N/A	N/A	N/A	N/A	N/A	N/A	N/A	both	terrestrial	terrestrial
Q9BJW0	153481	Arthropoda	Arachnida	Araneae	Hexathelidae	Hadronyche	Hadronyche infensa	Hadronyche infensa	Omega-atracotoxin type 2 family	102	N/A	N/A	Venom gland	Amidation	Disulfide bond:3; Amidation:1	N/A	N/A	N/A	N/A	N/A	both	terrestrial	terrestrial
P83288	184771	Arthropoda	Arachnida	Araneae	Oxyopidae	Oxyopes	Oxyopes takobius	Oxyopes takobius	N/A	69	N/A	LD(50) is 41.1 mg/kg by subcutaneous injection.	Venom	N/A	N/A	GO:0009405 (pathogenesis); GO:0005576 (extracellular region)	N/A	GO:0009405 (pathogenesis)	GO:0005576 (extracellular region)	N/A	both	terrestrial	terrestrial
P01407	8619	Chordata	Lepidosauria	Squamata	Elapidae	Dendroaspis	Dendroaspis jamesoni	Dendroaspis jamesoni kaimosae	Snake toxin family	62	N/A	N/A	Venom	N/A	N/A	N/A	N/A	N/A	N/A	N/A	both	terrestrial	terrestrial
P01410	8618	Chordata	Lepidosauria	Squamata	Elapidae	Dendroaspis	Dendroaspis angusticeps	Dendroaspis angusticeps	Snake toxin family	62	N/A	N/A	Venom	N/A	N/A	N/A	N/A	N/A	N/A	N/A	both	terrestrial	terrestrial
P01411	8618	Chordata	Lepidosauria	Squamata	Elapidae	Dendroaspis	Dendroaspis angusticeps	Dendroaspis angusticeps	Snake toxin family	62	N/A	N/A	Venom	N/A	N/A	N/A	N/A	N/A	N/A	N/A	both	terrestrial	terrestrial
P01408	8618	Chordata	Lepidosauria	Squamata	Elapidae	Dendroaspis	Dendroaspis angusticeps	Dendroaspis angusticeps	Snake toxin family	63	N/A	N/A	Venom	N/A	N/A	N/A	N/A	N/A	N/A	N/A	both	terrestrial	terrestrial
P01409	8618	Chordata	Lepidosauria	Squamata	Elapidae	Dendroaspis	Dendroaspis angusticeps	Dendroaspis angusticeps	Snake toxin family	63	N/A	N/A	Venom	N/A	N/A	N/A	N/A	N/A	N/A	N/A	both	terrestrial	terrestrial
P25518	8620	Chordata	Lepidosauria	Squamata	Elapidae	Dendroaspis	Dendroaspis polylepis	Dendraspis polylepis polylepis	Snake toxin family	65	N/A	LD(50) is 56 mg/kg by intravenous injection.	Venom	N/A	Disulfide bond:4	N/A	N/A	N/A	N/A	N/A	both	terrestrial	terrestrial
P17696	8618	Chordata	Lepidosauria	Squamata	Elapidae	Dendroaspis	Dendroaspis angusticeps	Dendroaspis angusticeps	Snake toxin family	86	N/A	N/A	Venom gland	N/A	N/A	N/A	N/A	N/A	N/A	N/A	both	terrestrial	terrestrial
P81803	6904	Arthropoda	Arachnida	Araneae	Hexathelidae	Hadronyche	Hadronyche versuta	Hadronyche versuta	N/A	68	N/A	N/A	Venom	N/A	N/A	N/A	N/A	N/A	N/A	N/A	venom_tissue	terrestrial	terrestrial
P45669	6887	Arthropoda	Arachnida	Scorpiones	Buthidae	Tityus	Tityus serrulatus	Tityus serrulatus	Alpha/beta-scorpion toxin family	62	N/A	N/A	Venom	Amidation	Disulfide bond:4; Amidation:1	N/A	N/A	N/A	N/A	N/A	venom_tissue	terrestrial	terrestrial
Q802B2	33626	Chordata	Lepidosauria	Squamata	Elapidae	Naja	Naja sputatrix	Naja sputatrix	Snake toxin family	86	N/A	N/A	Venom gland	N/A	Disulfide bond:5	N/A	N/A	N/A	N/A	N/A	both	terrestrial	terrestrial
P25684	8618	Chordata	Lepidosauria	Squamata	Elapidae	Dendroaspis	Dendroaspis angusticeps	Dendroaspis angusticeps	Snake toxin family	60	N/A	LD(50) is 23 +/- 3 mg/kg by intravenous injection.	Venom	N/A	Disulfide bond:4	N/A	N/A	N/A	N/A	N/A	both	terrestrial	terrestrial
P83919	6928	Arthropoda	Arachnida	Araneae	Ctenidae	Cupiennius	Cupiennius salei	Cupiennius salei	Spider toxin CSTX family	34	N/A	LD(50) in Drosophila is 16.3 pmol/mg.	Venom	N/A	Disulfide bond:4	N/A	N/A	N/A	N/A	N/A	both	terrestrial	terrestrial
P83920	6928	Arthropoda	Arachnida	Araneae	Ctenidae	Cupiennius	Cupiennius salei	Cupiennius salei	N/A	29	N/A	LD(50) in Drosophila is 16.3 pmol/mg.	Venom	N/A	Disulfide bond:2	N/A	N/A	N/A	N/A	N/A	both	terrestrial	terrestrial
P60979	268415	Arthropoda	Arachnida	Araneae	Filistatidae	Kukulcania	Kukulcania hibernalis	Kukulcania hibernalis	N/A	74	N/A	N/A	Venom	N/A	N/A	N/A	N/A	N/A	N/A	N/A	kw_toxin	terrestrial	terrestrial
P83894	6918	Arthropoda	Arachnida	Araneae	Ctenidae	Phoneutria	Phoneutria nigriventer	Phoneutria nigriventer	Spider neurotoxin 21C2 family	32	N/A	N/A	Venom	N/A	N/A	N/A	N/A	N/A	N/A	N/A	both	terrestrial	terrestrial
P83997	6918	Arthropoda	Arachnida	Araneae	Ctenidae	Phoneutria	Phoneutria nigriventer	Phoneutria nigriventer	N/A	68	N/A	N/A	Venom	Pyrrolidone carboxylic acid	Pyrrolidone carboxylic acid:1	N/A	N/A	N/A	N/A	N/A	venom_tissue	terrestrial	terrestrial
P83893	272752	Arthropoda	Arachnida	Araneae	Ctenidae	Phoneutria	Phoneutria reidyi	Phoneutria reidyi	N/A	64	N/A	N/A	Venom	N/A	N/A	N/A	N/A	N/A	N/A	N/A	venom_tissue	terrestrial	terrestrial
P84016	272752	Arthropoda	Arachnida	Araneae	Ctenidae	Phoneutria	Phoneutria reidyi	Phoneutria reidyi	Spider neurotoxin 21C2 family	32	N/A	N/A	Venom	N/A	N/A	N/A	N/A	N/A	N/A	N/A	venom_tissue	terrestrial	terrestrial
P83903	272752	Arthropoda	Arachnida	Araneae	Ctenidae	Phoneutria	Phoneutria reidyi	Phoneutria reidyi	Omega-agatoxin family	54	fragment	N/A	Venom	N/A	N/A	N/A	N/A	N/A	N/A	N/A	both	terrestrial	terrestrial
P83895	272754	Arthropoda	Arachnida	Araneae	Ctenidae	Phoneutria	Phoneutria keyserlingi	Phoneutria keyserlingi	Spider toxin Tx3 family	46	N/A	N/A	Venom	N/A	N/A	N/A	N/A	N/A	N/A	N/A	both	terrestrial	terrestrial
P84062	272754	Arthropoda	Arachnida	Araneae	Ctenidae	Phoneutria	Phoneutria keyserlingi	Phoneutria keyserlingi	Spider toxin Tx1 family	78	fragment	N/A	Venom	N/A	N/A	N/A	N/A	N/A	N/A	N/A	both	terrestrial	terrestrial
P84063	272754	Arthropoda	Arachnida	Araneae	Ctenidae	Phoneutria	Phoneutria keyserlingi	Phoneutria keyserlingi	Spider toxin Tx1 family	78	fragment	N/A	Venom	N/A	N/A	N/A	N/A	N/A	N/A	N/A	both	terrestrial	terrestrial
P61509	29932	Arthropoda	Arachnida	Araneae	Theraphosidae	Aphonopelma	Aphonopelma sp.	Aphonopelma sp.	Huwentoxin-2 family	39	N/A	N/A	Venom	N/A	Disulfide bond:3	N/A	N/A	N/A	N/A	N/A	both	terrestrial	terrestrial
P82850	141248	Arthropoda	Arachnida	Scorpiones	Scorpionidae	Chersonesometrus	Chersonesometrus fulvipes	Chersonesometrus fulvipes	N/A	22	N/A	N/A	Venom	Amidation	Disulfide bond:2; Amidation:1	N/A	N/A	N/A	N/A	N/A	both	terrestrial	terrestrial
P60992	268413	Arthropoda	Arachnida	Araneae	Theraphosidae	Heteroscodra	Heteroscodra maculata	Heteroscodra maculata	Spider potassium channel inhibitory toxin family	35	N/A	N/A	Venom	N/A	Disulfide bond:3	N/A	N/A	N/A	N/A	N/A	both	terrestrial	terrestrial
P56855	118974	Arthropoda	Arachnida	Araneae	Theraphosidae	Stromatopelma	Stromatopelma calceatum	Stromatopelma calceatum griseipes	Spider potassium channel inhibitory toxin family	34	N/A	N/A	Venom	N/A	Disulfide bond:3	N/A	N/A	N/A	N/A	N/A	both	terrestrial	terrestrial
P60991	269628	Arthropoda	Arachnida	Araneae	Theraphosidae	Stromatopelma	Stromatopelma calceatum	Stromatopelma calceatum	Spider potassium channel inhibitory toxin family	34	N/A	N/A	Venom	Amidation	Disulfide bond:3; Amidation:1	N/A	N/A	N/A	N/A	N/A	both	terrestrial	terrestrial
P83745	260533	Arthropoda	Arachnida	Araneae	Theraphosidae	Theraphosa	Theraphosa blondi	Theraphosa blondi	Spider potassium channel inhibitory toxin family	35	N/A	N/A	Venom	N/A	Disulfide bond:3	N/A	N/A	N/A	N/A	N/A	both	terrestrial	terrestrial
P83905	272754	Arthropoda	Arachnida	Araneae	Ctenidae	Phoneutria	Phoneutria keyserlingi	Phoneutria keyserlingi	Spider toxin Tx2 family	50	N/A	N/A	Venom	N/A	N/A	N/A	N/A	N/A	N/A	N/A	both	terrestrial	terrestrial
P84031	272752	Arthropoda	Arachnida	Araneae	Ctenidae	Phoneutria	Phoneutria reidyi	Phoneutria reidyi	Spider toxin Tx3 family	58	N/A	N/A	Venom	N/A	N/A	N/A	N/A	N/A	N/A	N/A	both	terrestrial	terrestrial
O76198	6918	Arthropoda	Arachnida	Araneae	Ctenidae	Phoneutria	Phoneutria nigriventer	Phoneutria nigriventer	Spider toxin Tx2 family	115	N/A	N/A	Venom gland	N/A	N/A	N/A	N/A	N/A	N/A	N/A	both	terrestrial	terrestrial
P83915	272754	Arthropoda	Arachnida	Araneae	Ctenidae	Phoneutria	Phoneutria keyserlingi	Phoneutria keyserlingi	Spider neurotoxin 21C2 family	32	N/A	N/A	Venom	N/A	N/A	N/A	N/A	N/A	N/A	N/A	both	terrestrial	terrestrial
P29423	6918	Arthropoda	Arachnida	Araneae	Ctenidae	Phoneutria	Phoneutria nigriventer	Phoneutria nigriventer	Spider toxin Tx2 family	88	N/A	N/A	Venom; Venom gland	N/A	N/A	N/A	N/A	N/A	N/A	N/A	both	terrestrial	terrestrial
P84013	272754	Arthropoda	Arachnida	Araneae	Ctenidae	Phoneutria	Phoneutria keyserlingi	Phoneutria keyserlingi	N/A	38	fragment	N/A	Venom	N/A	N/A	N/A	N/A	N/A	N/A	N/A	venom_tissue	terrestrial	terrestrial
P83998	6918	Arthropoda	Arachnida	Araneae	Ctenidae	Phoneutria	Phoneutria nigriventer	Phoneutria nigriventer	Squash-type serine protease inhibitor family	35	N/A	N/A	Venom gland	N/A	N/A	N/A	N/A	N/A	N/A	N/A	both	terrestrial	terrestrial
P83909	272752	Arthropoda	Arachnida	Araneae	Ctenidae	Phoneutria	Phoneutria reidyi	Phoneutria reidyi	Spider toxin Tx3 family	40	N/A	N/A	Venom	N/A	N/A	N/A	N/A	N/A	N/A	N/A	both	terrestrial	terrestrial
P83902	272754	Arthropoda	Arachnida	Araneae	Ctenidae	Phoneutria	Phoneutria keyserlingi	Phoneutria keyserlingi	Spider toxin Tx3 family	58	N/A	N/A	Venom	N/A	N/A	N/A	N/A	N/A	N/A	N/A	both	terrestrial	terrestrial
P84014	272752	Arthropoda	Arachnida	Araneae	Ctenidae	Phoneutria	Phoneutria reidyi	Phoneutria reidyi	Spider toxin Tx3 family	55	N/A	N/A	Venom	N/A	N/A	N/A	N/A	N/A	N/A	N/A	both	terrestrial	terrestrial
P84017	6918	Arthropoda	Arachnida	Araneae	Ctenidae	Phoneutria	Phoneutria nigriventer	Phoneutria nigriventer	Spider neurotoxin 21C2 family	31	N/A	N/A	Venom	N/A	N/A	N/A	N/A	N/A	N/A	N/A	both	terrestrial	terrestrial
O76199	6918	Arthropoda	Arachnida	Araneae	Ctenidae	Phoneutria	Phoneutria nigriventer	Phoneutria nigriventer	Spider toxin Tx2 family	82	N/A	N/A	Venom gland	N/A	N/A	N/A	N/A	N/A	N/A	N/A	both	terrestrial	terrestrial
P29424	6918	Arthropoda	Arachnida	Araneae	Ctenidae	Phoneutria	Phoneutria nigriventer	Phoneutria nigriventer	Spider toxin Tx2 family	49	N/A	N/A	Venom	N/A	N/A	N/A	N/A	N/A	N/A	N/A	both	terrestrial	terrestrial
P29425	6918	Arthropoda	Arachnida	Araneae	Ctenidae	Phoneutria	Phoneutria nigriventer	Phoneutria nigriventer	Spider toxin Tx2 family	82	N/A	N/A	Venom; Venom gland	N/A	N/A	N/A	N/A	N/A	N/A	N/A	both	terrestrial	terrestrial
P83996	6918	Arthropoda	Arachnida	Araneae	Ctenidae	Phoneutria	Phoneutria nigriventer	Phoneutria nigriventer	Spider neurotoxin 27C3 family	36	N/A	N/A	Venom	N/A	N/A	N/A	N/A	N/A	N/A	N/A	both	terrestrial	terrestrial
P83892	272752	Arthropoda	Arachnida	Araneae	Ctenidae	Phoneutria	Phoneutria reidyi	Phoneutria reidyi	Spider neurotoxin 27C3 family	36	N/A	N/A	Venom	N/A	N/A	N/A	N/A	N/A	N/A	N/A	both	terrestrial	terrestrial
P83896	272754	Arthropoda	Arachnida	Araneae	Ctenidae	Phoneutria	Phoneutria keyserlingi	Phoneutria keyserlingi	Spider toxin Tx2 family	38	N/A	N/A	Venom	N/A	N/A	N/A	N/A	N/A	N/A	N/A	both	terrestrial	terrestrial
P29426	6918	Arthropoda	Arachnida	Araneae	Ctenidae	Phoneutria	Phoneutria nigriventer	Phoneutria nigriventer	Spider toxin Tx2 family	32	N/A	N/A	Venom	N/A	N/A	N/A	N/A	N/A	N/A	N/A	both	terrestrial	terrestrial
P61510	29932	Arthropoda	Arachnida	Araneae	Theraphosidae	Aphonopelma	Aphonopelma sp.	Aphonopelma sp.	Huwentoxin-2 family	39	N/A	N/A	Venom	N/A	Disulfide bond:3	N/A	N/A	N/A	N/A	N/A	both	terrestrial	terrestrial
P82851	141248	Arthropoda	Arachnida	Scorpiones	Scorpionidae	Chersonesometrus	Chersonesometrus fulvipes	Chersonesometrus fulvipes	N/A	23	N/A	N/A	Venom	N/A	Disulfide bond:2	N/A	N/A	N/A	N/A	N/A	both	terrestrial	terrestrial
P60993	268413	Arthropoda	Arachnida	Araneae	Theraphosidae	Heteroscodra	Heteroscodra maculata	Heteroscodra maculata	Spider potassium channel inhibitory toxin family	38	N/A	N/A	Venom	Amidation	Disulfide bond:3; Amidation:1	N/A	N/A	N/A	N/A	N/A	both	terrestrial	terrestrial
P83746	260533	Arthropoda	Arachnida	Araneae	Theraphosidae	Theraphosa	Theraphosa blondi	Theraphosa blondi	Spider potassium channel inhibitory toxin family	35	N/A	N/A	Venom	N/A	Disulfide bond:3	N/A	N/A	N/A	N/A	N/A	both	terrestrial	terrestrial
P83999	6918	Arthropoda	Arachnida	Araneae	Ctenidae	Phoneutria	Phoneutria nigriventer	Phoneutria nigriventer	N/A	47	fragment	N/A	Venom	N/A	N/A	N/A	N/A	N/A	N/A	N/A	both	terrestrial	terrestrial
P18329	8618	Chordata	Lepidosauria	Squamata	Elapidae	Dendroaspis	Dendroaspis angusticeps	Dendroaspis angusticeps	Snake toxin family	80	N/A	LD(50) is 40 +/- 3 mg/kg by intravenous injection.	Venom; Venom gland	N/A	Disulfide bond:4	N/A	N/A	N/A	N/A	N/A	both	terrestrial	terrestrial
Q7YT83	6494	Mollusca	Gastropoda	Neogastropoda	Conidae	Conus	Conus textile	Conus textile	CRISP family	300	N/A	N/A	Venom duct	Cleavage on pair of basic residues	N/A	N/A	N/A	N/A	N/A	N/A	venom_tissue	marine	marine
O76200	6918	Arthropoda	Arachnida	Araneae	Ctenidae	Phoneutria	Phoneutria nigriventer	Phoneutria nigriventer	Spider toxin Tx3 family	83	N/A	N/A	Venom	N/A	N/A	N/A	N/A	N/A	N/A	N/A	both	terrestrial	terrestrial
P58605	31925	Arthropoda	Arachnida	Araneae	Segestriidae	Segestria	Segestria florentina	Segestria florentina	N/A	49	N/A	N/A	Venom	N/A	N/A	N/A	N/A	N/A	N/A	N/A	both	terrestrial	terrestrial
P83910	272754	Arthropoda	Arachnida	Araneae	Ctenidae	Phoneutria	Phoneutria keyserlingi	Phoneutria keyserlingi	Spider neurotoxin 27C3 family	36	N/A	N/A	Venom	N/A	N/A	N/A	N/A	N/A	N/A	N/A	both	terrestrial	terrestrial
O76201	6918	Arthropoda	Arachnida	Araneae	Ctenidae	Phoneutria	Phoneutria nigriventer	Phoneutria nigriventer	Spider toxin Tx3 family	82	N/A	N/A	Venom; Venom gland	N/A	N/A	N/A	N/A	N/A	N/A	N/A	both	terrestrial	terrestrial
P83904	272752	Arthropoda	Arachnida	Araneae	Ctenidae	Phoneutria	Phoneutria reidyi	Phoneutria reidyi	Spider toxin Tx2 family	47	N/A	N/A	Venom	N/A	N/A	N/A	N/A	N/A	N/A	N/A	both	terrestrial	terrestrial
P81789	6918	Arthropoda	Arachnida	Araneae	Ctenidae	Phoneutria	Phoneutria nigriventer	Phoneutria nigriventer	Spider toxin Tx3 family	34	fragment	N/A	Venom	N/A	N/A	N/A	N/A	N/A	N/A	N/A	both	terrestrial	terrestrial
P83901	272752	Arthropoda	Arachnida	Araneae	Ctenidae	Phoneutria	Phoneutria reidyi	Phoneutria reidyi	Spider toxin Tx3 family	58	N/A	N/A	Venom	N/A	N/A	N/A	N/A	N/A	N/A	N/A	both	terrestrial	terrestrial
P81791	6918	Arthropoda	Arachnida	Araneae	Ctenidae	Phoneutria	Phoneutria nigriventer	Phoneutria nigriventer	Spider toxin Tx3 family	36	fragment	N/A	Venom	N/A	N/A	N/A	N/A	N/A	N/A	N/A	both	terrestrial	terrestrial
P84012	272754	Arthropoda	Arachnida	Araneae	Ctenidae	Phoneutria	Phoneutria keyserlingi	Phoneutria keyserlingi	Spider toxin Tx2 family	54	N/A	N/A	Venom	N/A	N/A	N/A	N/A	N/A	N/A	N/A	both	terrestrial	terrestrial
P81792	6918	Arthropoda	Arachnida	Araneae	Ctenidae	Phoneutria	Phoneutria nigriventer	Phoneutria nigriventer	Spider toxin Tx3 family	55	N/A	N/A	Venom	N/A	N/A	N/A	N/A	N/A	N/A	N/A	both	terrestrial	terrestrial
P83911	272752	Arthropoda	Arachnida	Araneae	Ctenidae	Phoneutria	Phoneutria reidyi	Phoneutria reidyi	Spider toxin Tx3 family	43	N/A	N/A	Venom	Amidation	Amidation:1	N/A	N/A	N/A	N/A	N/A	both	terrestrial	terrestrial
P81793	6918	Arthropoda	Arachnida	Araneae	Ctenidae	Phoneutria	Phoneutria nigriventer	Phoneutria nigriventer	Spider toxin Tx3 family	80	N/A	N/A	Venom gland	N/A	N/A	N/A	N/A	N/A	N/A	N/A	both	terrestrial	terrestrial
P31010	6918	Arthropoda	Arachnida	Araneae	Ctenidae	Phoneutria	Phoneutria nigriventer	Phoneutria nigriventer	Spider toxin Tx3 family	19	fragment	N/A	Venom	N/A	N/A	N/A	N/A	N/A	N/A	N/A	both	terrestrial	terrestrial
P83747	260533	Arthropoda	Arachnida	Araneae	Theraphosidae	Theraphosa	Theraphosa blondi	Theraphosa blondi	Spider potassium channel inhibitory toxin family	35	N/A	N/A	Venom	N/A	Disulfide bond:3	N/A	N/A	N/A	N/A	N/A	both	terrestrial	terrestrial
P84034	6918	Arthropoda	Arachnida	Araneae	Ctenidae	Phoneutria	Phoneutria nigriventer	Phoneutria nigriventer	Spider toxin Tx2 family	48	N/A	LD(50) is 20 ng/house fly.	Venom	N/A	N/A	N/A	N/A	N/A	N/A	N/A	both	terrestrial	terrestrial
P59367	6918	Arthropoda	Arachnida	Araneae	Ctenidae	Phoneutria	Phoneutria nigriventer	Phoneutria nigriventer	Spider toxin Tx2 family	81	N/A	LD(50) is 9.3 ng/house fly.	Venom; Venom gland	N/A	N/A	N/A	N/A	N/A	N/A	N/A	both	terrestrial	terrestrial
P59368	6918	Arthropoda	Arachnida	Araneae	Ctenidae	Phoneutria	Phoneutria nigriventer	Phoneutria nigriventer	Spider toxin Tx2 family	82	N/A	LD(50) is 3.8 ng/house fly.	Venom; Venom gland	N/A	N/A	N/A	N/A	N/A	N/A	N/A	both	terrestrial	terrestrial
P56854	118972	Arthropoda	Arachnida	Araneae	Theraphosidae	Hysterocrates	Hysterocrates gigas	Hysterocrates gigas	Spider potassium channel inhibitory toxin family	41	N/A	N/A	Venom	N/A	N/A	N/A	N/A	N/A	N/A	N/A	both	terrestrial	terrestrial
P25683	8619	Chordata	Lepidosauria	Squamata	Elapidae	Dendroaspis	Dendroaspis jamesoni	Dendroaspis jamesoni kaimosae	Snake toxin family	60	N/A	LD(50) is 13.7 mg/kg by intravenous injection.	Venom	N/A	Disulfide bond:4	N/A	N/A	N/A	N/A	N/A	both	terrestrial	terrestrial
P01405	8621	Chordata	Lepidosauria	Squamata	Elapidae	Dendroaspis	Dendroaspis viridis	Dendroaspis viridis	Snake toxin family	60	N/A	LD(50) is >3.3 mg/kg by intraperitoneal injection.	Venom	N/A	Disulfide bond:4	N/A	N/A	N/A	N/A	N/A	both	terrestrial	terrestrial
P61229	6918	Arthropoda	Arachnida	Araneae	Ctenidae	Phoneutria	Phoneutria nigriventer	Phoneutria nigriventer	Spider toxin Tx2 family	85	N/A	N/A	Venom gland	N/A	N/A	N/A	N/A	N/A	N/A	N/A	both	terrestrial	terrestrial
P01419	8619	Chordata	Lepidosauria	Squamata	Elapidae	Dendroaspis	Dendroaspis jamesoni	Dendroaspis jamesoni kaimosae	Snake toxin family	58	N/A	LD(50) is 5.5 mg/kg by intravenous injection.	N/A	N/A	Disulfide bond:4	N/A	N/A	N/A	N/A	N/A	both	terrestrial	terrestrial
P01413	8619	Chordata	Lepidosauria	Squamata	Elapidae	Dendroaspis	Dendroaspis jamesoni	Dendroaspis jamesoni kaimosae	Snake toxin family	61	N/A	N/A	Venom	N/A	Disulfide bond:4	N/A	N/A	N/A	N/A	N/A	both	terrestrial	terrestrial
P01406	8619	Chordata	Lepidosauria	Squamata	Elapidae	Dendroaspis	Dendroaspis jamesoni	Dendroaspis jamesoni kaimosae	Snake toxin family	60	N/A	LD(50) is >250 mg/kg by intravenous injection.	Venom	N/A	Disulfide bond:4	N/A	N/A	N/A	N/A	N/A	both	terrestrial	terrestrial
P61789	152925	Arthropoda	Arachnida	Araneae	Sparassidae	Heteropoda	Heteropoda venatoria	Heteropoda venatoria	Spider potassium channel inhibitory toxin family	37	N/A	N/A	Venom	N/A	Disulfide bond:3	N/A	N/A	N/A	N/A	N/A	both	terrestrial	terrestrial
P61790	152925	Arthropoda	Arachnida	Araneae	Sparassidae	Heteropoda	Heteropoda venatoria	Heteropoda venatoria	Spider potassium channel inhibitory toxin family	36	N/A	N/A	Venom	N/A	Disulfide bond:3	N/A	N/A	N/A	N/A	N/A	both	terrestrial	terrestrial
P58911	163701	Cnidaria	Anthozoa	Actiniaria	Aliciidae	Phyllodiscus	Phyllodiscus semoni	Phyllodiscus semoni	N/A	501	N/A	N/A	Cnidoblast	N/A	N/A	N/A	N/A	N/A	N/A	N/A	kw_toxin	marine	marine
P58912	163701	Cnidaria	Anthozoa	Actiniaria	Aliciidae	Phyllodiscus	Phyllodiscus semoni	Phyllodiscus semoni	N/A	24	fragment	N/A	Cnidoblast	N/A	N/A	N/A	N/A	N/A	N/A	N/A	kw_toxin	marine	marine
P25682	8619	Chordata	Lepidosauria	Squamata	Elapidae	Dendroaspis	Dendroaspis jamesoni	Dendroaspis jamesoni kaimosae	Snake toxin family	63	N/A	LD(50) is 10 mg/kg by intravenous injection.	Venom	N/A	Disulfide bond:5	N/A	N/A	N/A	N/A	N/A	both	terrestrial	terrestrial
P01533	6108	Cnidaria	Anthozoa	Actiniaria	Actiniidae	Anemonia	Anemonia sulcata	Anemonia sulcata	Sea anemone sodium channel inhibitory toxin family	46	N/A	N/A	Cnidoblast	N/A	Disulfide bond:3	N/A	N/A	N/A	N/A	N/A	kw_toxin	marine	marine
P10453	6111	Cnidaria	Anthozoa	Actiniaria	Actiniidae	Anthopleura	Anthopleura fuscoviridis	Anthopleura fuscoviridis	Sea anemone sodium channel inhibitory toxin family	47	N/A	N/A	Cnidoblast	N/A	Disulfide bond:3	N/A	N/A	N/A	N/A	N/A	kw_toxin	marine	marine
P30831	175771	Cnidaria	Anthozoa	Actiniaria	Stichodactylidae	Radianthus	Radianthus crispa	Radianthus crispa	Sea anemone sodium channel inhibitory toxin family	48	N/A	N/A	Cnidoblast	N/A	Disulfide bond:3	N/A	N/A	N/A	N/A	N/A	kw_toxin	marine	marine
P19651	6123	Cnidaria	Anthozoa	Actiniaria	Stichodactylidae	Stichodactyla	Stichodactyla helianthus	Stichodactyla helianthus	Sea anemone sodium channel inhibitory toxin family	48	N/A	N/A	Cnidoblast	N/A	Disulfide bond:3	N/A	N/A	N/A	N/A	N/A	kw_toxin	marine	marine
P01528	6108	Cnidaria	Anthozoa	Actiniaria	Actiniidae	Anemonia	Anemonia sulcata	Anemonia sulcata	Sea anemone sodium channel inhibitory toxin family	47	N/A	N/A	Cnidoblast	N/A	Disulfide bond:3	N/A	N/A	N/A	N/A	N/A	kw_toxin	marine	marine
P10454	6111	Cnidaria	Anthozoa	Actiniaria	Actiniidae	Anthopleura	Anthopleura fuscoviridis	Anthopleura fuscoviridis	Sea anemone sodium channel inhibitory toxin family	48	N/A	N/A	Cnidoblast	N/A	Disulfide bond:3	N/A	N/A	N/A	N/A	N/A	kw_toxin	marine	marine
P30783	175771	Cnidaria	Anthozoa	Actiniaria	Stichodactylidae	Radianthus	Radianthus crispa	Radianthus crispa	Sea anemone sodium channel inhibitory toxin family	48	N/A	N/A	Cnidoblast	N/A	Disulfide bond:3	N/A	N/A	N/A	N/A	N/A	kw_toxin	marine	marine
P01534	191581	Cnidaria	Anthozoa	Actiniaria	Stichodactylidae	Heteractis	Heteractis magnifica	Heteractis magnifica	Sea anemone sodium channel inhibitory toxin family	48	N/A	N/A	Cnidoblast	N/A	Disulfide bond:3	N/A	N/A	N/A	N/A	N/A	kw_toxin	marine	marine
P01535	6108	Cnidaria	Anthozoa	Actiniaria	Actiniidae	Anemonia	Anemonia sulcata	Anemonia sulcata	Sea anemone short toxin family	27	N/A	N/A	Cnidoblast	N/A	Disulfide bond:3	N/A	N/A	N/A	N/A	N/A	kw_toxin	marine	marine
P09949	6118	Cnidaria	Anthozoa	Actiniaria	Actiniidae	Entacmaea	Entacmaea quadricolor	Entacmaea quadricolor	Sea anemone short toxin family	31	N/A	N/A	Cnidoblast	N/A	N/A	N/A	N/A	N/A	N/A	N/A	kw_toxin	marine	marine
P30832	175771	Cnidaria	Anthozoa	Actiniaria	Stichodactylidae	Radianthus	Radianthus crispa	Radianthus crispa	Sea anemone sodium channel inhibitory toxin family	48	N/A	N/A	N/A	N/A	Disulfide bond:3	N/A	N/A	N/A	N/A	N/A	kw_toxin	marine	marine
P08380	191581	Cnidaria	Anthozoa	Actiniaria	Stichodactylidae	Heteractis	Heteractis magnifica	Heteractis magnifica	Sea anemone sodium channel inhibitory toxin family	48	N/A	N/A	Cnidoblast	N/A	Disulfide bond:3	N/A	N/A	N/A	N/A	N/A	kw_toxin	marine	marine
P30784	175771	Cnidaria	Anthozoa	Actiniaria	Stichodactylidae	Radianthus	Radianthus crispa	Radianthus crispa	Sea anemone sodium channel inhibitory toxin family	48	N/A	N/A	Cnidoblast	N/A	Disulfide bond:3	N/A	N/A	N/A	N/A	N/A	kw_toxin	marine	marine
P01529	6108	Cnidaria	Anthozoa	Actiniaria	Actiniidae	Anemonia	Anemonia sulcata	Anemonia sulcata	Sea anemone sodium channel inhibitory toxin family	46	N/A	N/A	Cnidoblast	N/A	Disulfide bond:3	N/A	N/A	N/A	N/A	N/A	kw_toxin	marine	marine
P30785	175771	Cnidaria	Anthozoa	Actiniaria	Stichodactylidae	Radianthus	Radianthus crispa	Radianthus crispa	Sea anemone sodium channel inhibitory toxin family	47	N/A	N/A	Cnidoblast	N/A	Disulfide bond:3	N/A	N/A	N/A	N/A	N/A	kw_toxin	marine	marine
P01530	6112	Cnidaria	Anthozoa	Actiniaria	Actiniidae	Anthopleura	Anthopleura xanthogrammica	Anthopleura xanthogrammica	Sea anemone sodium channel inhibitory toxin family	49	N/A	N/A	N/A	N/A	Disulfide bond:3	N/A	N/A	N/A	N/A	N/A	kw_toxin	marine	marine
P01531	6112	Cnidaria	Anthozoa	Actiniaria	Actiniidae	Anthopleura	Anthopleura xanthogrammica	Anthopleura xanthogrammica	Sea anemone sodium channel inhibitory toxin family	49	N/A	N/A	Cnidoblast	N/A	Disulfide bond:3	N/A	N/A	N/A	N/A	N/A	kw_toxin	marine	marine
P01532	6110	Cnidaria	Anthozoa	Actiniaria	Actiniidae	Anthopleura	Anthopleura elegantissima	Anthopleura elegantissima	Sea anemone sodium channel inhibitory toxin family	47	N/A	N/A	N/A	N/A	Disulfide bond:3	N/A	N/A	N/A	N/A	N/A	kw_toxin	marine	marine
P25681	8620	Chordata	Lepidosauria	Squamata	Elapidae	Dendroaspis	Dendroaspis polylepis	Dendraspis polylepis polylepis	Snake toxin family	61	N/A	LD(50) is 2.1 +/- 0.2 mg/kg by intravenous injection.	Venom	N/A	Disulfide bond:4	N/A	N/A	N/A	N/A	N/A	both	terrestrial	terrestrial
Q9NJQ2	6106	Cnidaria	Anthozoa	Actiniaria	Actiniidae	Actinia	Actinia equina	Actinia equina	Sea anemone sodium channel inhibitory toxin family	82	N/A	N/A	N/A	N/A	Disulfide bond:3	N/A	N/A	N/A	N/A	N/A	kw_toxin	marine	marine
P81897	6106	Cnidaria	Anthozoa	Actiniaria	Actiniidae	Actinia	Actinia equina	Actinia equina	Sea anemone potassium channel inhibitory toxin family	36	N/A	N/A	Cnidoblast	N/A	Disulfide bond:3	N/A	N/A	N/A	N/A	N/A	kw_toxin	marine	marine
P31328	29934	Arthropoda	Arachnida	Araneae	Agelenidae	Allagelena	Allagelena opulenta	Allagelena opulenta	N/A	35	N/A	N/A	Venom	Amidation	Disulfide bond:3; Amidation:1	N/A	N/A	N/A	N/A	N/A	both	terrestrial	terrestrial
Q5Y4Y5	293813	Arthropoda	Arachnida	Araneae	Agelenidae	Agelena	Agelena orientalis	Agelena orientalis	N/A	70	N/A	N/A	Venom gland	Amidation	Disulfide bond:3; Amidation:1	N/A	N/A	N/A	N/A	N/A	both	terrestrial	terrestrial
P49125	6924	Arthropoda	Arachnida	Araneae	Theridiidae	Latrodectus	Latrodectus mactans	Latrodectus mactans	N/A	88	N/A	N/A	Venom gland	N/A	N/A	N/A	N/A	N/A	N/A	N/A	venom_tissue	terrestrial	terrestrial
P69929	280228	Cnidaria	Anthozoa	Actiniaria	Actiniidae	Antheopsis	Antheopsis maculata	Antheopsis maculata	N/A	233	N/A	LD(50) is 830 ug/kg into crabs.	N/A	Cleavage on pair of basic residues; Hydroxylation	Hydroxylation:6	N/A	N/A	N/A	N/A	N/A	kw_toxin	marine	marine
P69930	280228	Cnidaria	Anthozoa	Actiniaria	Actiniidae	Antheopsis	Antheopsis maculata	Antheopsis maculata	N/A	80	N/A	PD(50) is 420 ug/kg into crabs.	N/A	Cleavage on pair of basic residues; Hydroxylation	Hydroxylation:1	N/A	N/A	N/A	N/A	N/A	kw_toxin	marine	marine
P69928	280228	Cnidaria	Anthozoa	Actiniaria	Actiniidae	Antheopsis	Antheopsis maculata	Antheopsis maculata	Sea anemone sodium channel inhibitory toxin family	74	N/A	LD(50) is 70 ug/kg into crabs.	N/A	Cleavage on pair of basic residues; Hydroxylation	Hydroxylation:1	N/A	N/A	N/A	N/A	N/A	kw_toxin	marine	marine
P29186	31164	Cnidaria	Anthozoa	Actiniaria	Actiniidae	Bunodosoma	Bunodosoma granuliferum	Bunodosoma granuliferum	Sea anemone potassium channel inhibitory toxin family	37	N/A	N/A	Cnidoblast	N/A	Disulfide bond:3	N/A	N/A	N/A	N/A	N/A	kw_toxin	marine	marine
P83619	6928	Arthropoda	Arachnida	Araneae	Ctenidae	Cupiennius	Cupiennius salei	Cupiennius salei	Cupiennin family	35	N/A	N/A	Venom	Amidation	Amidation:1	N/A	N/A	N/A	N/A	N/A	both	terrestrial	terrestrial
P83620	6928	Arthropoda	Arachnida	Araneae	Ctenidae	Cupiennius	Cupiennius salei	Cupiennius salei	Cupiennin family	35	N/A	N/A	Venom	Amidation	Amidation:1	N/A	N/A	N/A	N/A	N/A	both	terrestrial	terrestrial
P83621	6928	Arthropoda	Arachnida	Araneae	Ctenidae	Cupiennius	Cupiennius salei	Cupiennius salei	Cupiennin family	35	N/A	N/A	Venom	Amidation	Amidation:1	N/A	N/A	N/A	N/A	N/A	both	terrestrial	terrestrial
P83622	6928	Arthropoda	Arachnida	Araneae	Ctenidae	Cupiennius	Cupiennius salei	Cupiennius salei	Cupiennin family	35	N/A	N/A	Venom	Amidation	Amidation:1	N/A	N/A	N/A	N/A	N/A	both	terrestrial	terrestrial
P81694	6928	Arthropoda	Arachnida	Araneae	Ctenidae	Cupiennius	Cupiennius salei	Cupiennius salei	Spider toxin CSTX family	74	N/A	LD(50) is 10.5 ng/mg on blow flies.	Venom	N/A	Disulfide bond:4	N/A	N/A	N/A	N/A	N/A	both	terrestrial	terrestrial
P15967	6910	Arthropoda	Arachnida	Araneae	Agelenidae	Hololena	Hololena curta	Hololena curta	Mu-agatoxin family	36	N/A	N/A	Venom	Amidation	Disulfide bond:4; Amidation:1	N/A	N/A	N/A	N/A	N/A	both	terrestrial	terrestrial
P60177	6910	Arthropoda	Arachnida	Araneae	Agelenidae	Hololena	Hololena curta	Hololena curta	Mu-agatoxin family	38	N/A	N/A	Venom	Amidation	Disulfide bond:4; Amidation:1	N/A	N/A	N/A	N/A	N/A	both	terrestrial	terrestrial
Q7M425	31165	Cnidaria	Anthozoa	Actiniaria	Actiniidae	Bunodosoma	Bunodosoma caissarum	Bunodosoma caissarum	Sea anemone sodium channel inhibitory toxin family	48	N/A	N/A	Cnidoblast	N/A	Disulfide bond:3	N/A	N/A	N/A	N/A	N/A	kw_toxin	marine	marine
P15968	6910	Arthropoda	Arachnida	Araneae	Agelenidae	Hololena	Hololena curta	Hololena curta	Mu-agatoxin family	38	N/A	N/A	Venom	Amidation	Disulfide bond:4; Amidation:1	N/A	N/A	N/A	N/A	N/A	both	terrestrial	terrestrial
P84015	6918	Arthropoda	Arachnida	Araneae	Ctenidae	Phoneutria	Phoneutria nigriventer	Phoneutria nigriventer	N/A	33	N/A	N/A	Venom	N/A	N/A	N/A	N/A	N/A	N/A	N/A	venom_tissue	terrestrial	terrestrial
P84000	272752	Arthropoda	Arachnida	Araneae	Ctenidae	Phoneutria	Phoneutria reidyi	Phoneutria reidyi	Spider toxin Tx3 family	34	fragment	N/A	Venom	N/A	N/A	N/A	N/A	N/A	N/A	N/A	venom_tissue	terrestrial	terrestrial
P58604	6928	Arthropoda	Arachnida	Araneae	Ctenidae	Cupiennius	Cupiennius salei	Cupiennius salei	Spider toxin CSTX family	68	N/A	LD(50) is 3.12 pmol/mg on Drosophila.	Venom	N/A	Disulfide bond:4	N/A	N/A	N/A	N/A	N/A	both	terrestrial	terrestrial
P82803	138296	Cnidaria	Anthozoa	Actiniaria	Actiniidae	Bunodosoma	Bunodosoma cangicum	Bunodosoma cangicum	Sea anemone sodium channel inhibitory toxin family	48	N/A	N/A	Cnidoblast	N/A	Disulfide bond:3	N/A	N/A	N/A	N/A	N/A	kw_toxin	marine	marine
P22947	8620	Chordata	Lepidosauria	Squamata	Elapidae	Dendroaspis	Dendroaspis polylepis	Dendraspis polylepis polylepis	Snake toxin family	60	N/A	N/A	Venom	N/A	Disulfide bond:4	N/A	N/A	N/A	N/A	N/A	both	terrestrial	terrestrial
Q8MTX1	172846	Arthropoda	Arachnida	Araneae	Araneidae	Caerostris	Caerostris extrusa	Caerostris extrusa	N/A	102	N/A	N/A	Venom gland	N/A	N/A	N/A	N/A	N/A	N/A	N/A	both	terrestrial	terrestrial
P81658	8618	Chordata	Lepidosauria	Squamata	Elapidae	Dendroaspis	Dendroaspis angusticeps	Dendroaspis angusticeps	Contains 1 BPTI/Kunitz inhibitor domain	60	N/A	N/A	Venom	N/A	Disulfide bond:3	N/A	N/A	N/A	N/A	N/A	both	terrestrial	terrestrial
P14531	6114	Cnidaria	Anthozoa	Actiniaria	Hormathiidae	Calliactis	Calliactis parasitica	Calliactis parasitica	To C	79	N/A	N/A	Cnidoblast	Cleavage on pair of basic residues	Disulfide bond:3	N/A	N/A	N/A	N/A	N/A	kw_toxin	marine	marine
P49127	6114	Cnidaria	Anthozoa	Actiniaria	Hormathiidae	Calliactis	Calliactis parasitica	Calliactis parasitica	To C	79	N/A	N/A	N/A	Cleavage on pair of basic residues	Disulfide bond:3	N/A	N/A	N/A	N/A	N/A	kw_toxin	marine	marine
Q9PS08	8618	Chordata	Lepidosauria	Squamata	Elapidae	Dendroaspis	Dendroaspis angusticeps	Dendroaspis angusticeps	Snake toxin family	30	fragment	N/A	Venom	N/A	N/A	N/A	N/A	N/A	N/A	N/A	both	terrestrial	terrestrial
Q9PS09	8618	Chordata	Lepidosauria	Squamata	Elapidae	Dendroaspis	Dendroaspis angusticeps	Dendroaspis angusticeps	Snake toxin family	30	fragment	N/A	Venom	N/A	N/A	N/A	N/A	N/A	N/A	N/A	both	terrestrial	terrestrial
P83256	185217	Arthropoda	Arachnida	Araneae	Agelenidae	Pireneitega	Pireneitega luctuosa	Pireneitega luctuosa	Mu-agatoxin family	37	N/A	N/A	Venom	Amidation	Disulfide bond:4; Amidation:1	GO:0009405 (pathogenesis); GO:0005576 (extracellular region); GO:0019871 (sodium channel inhibitor activity)	GO:0019871 (sodium channel inhibitor activity)	GO:0009405 (pathogenesis)	GO:0005576 (extracellular region)	N/A	both	terrestrial	terrestrial
P83257	185217	Arthropoda	Arachnida	Araneae	Agelenidae	Pireneitega	Pireneitega luctuosa	Pireneitega luctuosa	Mu-agatoxin family	37	N/A	N/A	Venom	Amidation	Disulfide bond:4; Amidation:1	GO:0009405 (pathogenesis); GO:0005576 (extracellular region); GO:0019871 (sodium channel inhibitor activity)	GO:0019871 (sodium channel inhibitor activity)	GO:0009405 (pathogenesis)	GO:0005576 (extracellular region)	N/A	both	terrestrial	terrestrial
P83258	185217	Arthropoda	Arachnida	Araneae	Agelenidae	Pireneitega	Pireneitega luctuosa	Pireneitega luctuosa	Mu-agatoxin family	36	N/A	N/A	Venom	N/A	Disulfide bond:4	GO:0009405 (pathogenesis); GO:0005576 (extracellular region); GO:0019871 (sodium channel inhibitor activity)	GO:0019871 (sodium channel inhibitor activity)	GO:0009405 (pathogenesis)	GO:0005576 (extracellular region)	N/A	both	terrestrial	terrestrial
P83259	185217	Arthropoda	Arachnida	Araneae	Agelenidae	Pireneitega	Pireneitega luctuosa	Pireneitega luctuosa	Mu-agatoxin family	37	N/A	N/A	Venom	Amidation	Disulfide bond:4; Amidation:1	GO:0009405 (pathogenesis); GO:0005576 (extracellular region); GO:0019871 (sodium channel inhibitor activity)	GO:0019871 (sodium channel inhibitor activity)	GO:0009405 (pathogenesis)	GO:0005576 (extracellular region)	N/A	both	terrestrial	terrestrial
P01478	6903	Arthropoda	Arachnida	Araneae	Hexathelidae	Atrax	Atrax robustus	Atrax robustus	Delta-atracotoxin family	42	N/A	N/A	N/A	N/A	Disulfide bond:4	N/A	N/A	N/A	N/A	N/A	both	terrestrial	terrestrial
P13494	6904	Arthropoda	Arachnida	Araneae	Hexathelidae	Hadronyche	Hadronyche versuta	Hadronyche versuta	Delta-atracotoxin family	42	N/A	N/A	Venom	N/A	Disulfide bond:4	N/A	N/A	N/A	N/A	N/A	both	terrestrial	terrestrial
P01403	8618	Chordata	Lepidosauria	Squamata	Elapidae	Dendroaspis	Dendroaspis angusticeps	Dendroaspis angusticeps	Snake toxin family	61	N/A	LD(50) is >20 mg/kg by intravenous injection.	Venom	N/A	Disulfide bond:4	N/A	N/A	N/A	N/A	N/A	both	terrestrial	terrestrial
P01404	8618	Chordata	Lepidosauria	Squamata	Elapidae	Dendroaspis	Dendroaspis angusticeps	Dendroaspis angusticeps	Snake toxin family	81	N/A	LD(50) is >250 mg/kg by subcutaneous injection.	Venom; Venom gland	N/A	Disulfide bond:4	N/A	N/A	N/A	N/A	N/A	both	terrestrial	terrestrial
P01414	8620	Chordata	Lepidosauria	Squamata	Elapidae	Dendroaspis	Dendroaspis polylepis	Dendraspis polylepis polylepis	Snake toxin family	60	N/A	LD(50) is 8 mg/kg by subcutaneous injection.	Venom	N/A	Disulfide bond:4	N/A	N/A	N/A	N/A	N/A	both	terrestrial	terrestrial
P58305	138296	Cnidaria	Anthozoa	Actiniaria	Actiniidae	Bunodosoma	Bunodosoma cangicum	Bunodosoma cangicum	N/A	21	fragment	LD(50) is 400 +/- 83 ug/kg by intraperitoneal injection into mice.	Cnidoblast	N/A	N/A	N/A	N/A	N/A	N/A	N/A	kw_toxin	marine	marine
P68424	29017	Arthropoda	Arachnida	Araneae	Theraphosidae	Cyriopagopus	Cyriopagopus schmidti	Cyriopagopus schmidti	N/A	28	N/A	N/A	N/A	N/A	Disulfide bond:3	N/A	N/A	N/A	N/A	N/A	both	terrestrial	terrestrial
P68425	29017	Arthropoda	Arachnida	Araneae	Theraphosidae	Cyriopagopus	Cyriopagopus schmidti	Cyriopagopus schmidti	Contains 1 BPTI/Kunitz inhibitor domain	55	N/A	LD(50) is 256 +/- 23 ug/kg by injection into the fourth ventricule of the adult mouse brain.	Venom	N/A	Disulfide bond:3	N/A	N/A	N/A	N/A	N/A	both	terrestrial	terrestrial
P56676	29017	Arthropoda	Arachnida	Araneae	Theraphosidae	Cyriopagopus	Cyriopagopus schmidti	Cyriopagopus schmidti	Huwentoxin-1 family	81	N/A	LD(50) is 0.7 mg/kg by intraperitoneal injection, and 9.40 ug/kg by intracisternal injection into mice.	Venom; Venom gland	N/A	Disulfide bond:3	N/A	N/A	N/A	N/A	N/A	both	terrestrial	terrestrial
P82959	29017	Arthropoda	Arachnida	Araneae	Theraphosidae	Cyriopagopus	Cyriopagopus schmidti	Cyriopagopus schmidti	Huwentoxin-2 family	85	N/A	N/A	Venom; Venom gland	N/A	Disulfide bond:3	N/A	N/A	N/A	N/A	N/A	both	terrestrial	terrestrial
P82960	29017	Arthropoda	Arachnida	Araneae	Theraphosidae	Cyriopagopus	Cyriopagopus schmidti	Cyriopagopus schmidti	Huwentoxin-2 family	37	N/A	N/A	Venom	N/A	Disulfide bond:3	N/A	N/A	N/A	N/A	N/A	both	terrestrial	terrestrial
Q86C49	29017	Arthropoda	Arachnida	Araneae	Theraphosidae	Cyriopagopus	Cyriopagopus schmidti	Cyriopagopus schmidti	Huwentoxin-2 family	83	N/A	N/A	Venom gland	N/A	Disulfide bond:3	N/A	N/A	N/A	N/A	N/A	both	terrestrial	terrestrial
P61103	29017	Arthropoda	Arachnida	Araneae	Theraphosidae	Cyriopagopus	Cyriopagopus schmidti	Cyriopagopus schmidti	Huwentoxin-1 family	87	N/A	PD(50) of HwTx-III is 192.95 +/- 120.84 mg/kg to locusts.	Venom; Venom gland	Cleavage on pair of basic residues	N/A	N/A	N/A	N/A	N/A	N/A	both	terrestrial	terrestrial
P83303	29017	Arthropoda	Arachnida	Araneae	Theraphosidae	Cyriopagopus	Cyriopagopus schmidti	Cyriopagopus schmidti	Huwentoxin-1 family	89	N/A	N/A	Venom; Venom gland	Amidation	Disulfide bond:3; Amidation:1	N/A	N/A	N/A	N/A	N/A	both	terrestrial	terrestrial
P61104	29017	Arthropoda	Arachnida	Araneae	Theraphosidae	Cyriopagopus	Cyriopagopus schmidti	Cyriopagopus schmidti	Huwentoxin-1 family	86	N/A	PD(50) of HwTx-V is 16 +/- 5 mg/kg to locusts.	Venom; Venom gland	N/A	Disulfide bond:3	N/A	N/A	N/A	N/A	N/A	both	terrestrial	terrestrial
P68420	29017	Arthropoda	Arachnida	Araneae	Theraphosidae	Cyriopagopus	Cyriopagopus schmidti	Cyriopagopus schmidti	Huwentoxin-2 family	41	N/A	N/A	Venom	N/A	N/A	N/A	N/A	N/A	N/A	N/A	both	terrestrial	terrestrial
P68421	29017	Arthropoda	Arachnida	Araneae	Theraphosidae	Cyriopagopus	Cyriopagopus schmidti	Cyriopagopus schmidti	Huwentoxin-2 family	84	N/A	N/A	Venom; Venom gland	N/A	Disulfide bond:3	N/A	N/A	N/A	N/A	N/A	both	terrestrial	terrestrial
P68422	29017	Arthropoda	Arachnida	Araneae	Theraphosidae	Cyriopagopus	Cyriopagopus schmidti	Cyriopagopus schmidti	Huwentoxin-2 family	35	N/A	N/A	Venom	N/A	Disulfide bond:3	N/A	N/A	N/A	N/A	N/A	both	terrestrial	terrestrial
P68423	29017	Arthropoda	Arachnida	Araneae	Theraphosidae	Cyriopagopus	Cyriopagopus schmidti	Cyriopagopus schmidti	N/A	34	N/A	N/A	N/A	N/A	N/A	N/A	N/A	N/A	N/A	N/A	both	terrestrial	terrestrial
P83591	209901	Arthropoda	Arachnida	Araneae	Theraphosidae	Cyriopagopus	Cyriopagopus hainanus	Cyriopagopus hainanus	Huwentoxin-1 family	33	N/A	N/A	Venom	Amidation	Disulfide bond:3; Amidation:1	GO:0006952 (defense response); GO:0009405 (pathogenesis); GO:0005576 (extracellular region); GO:0019871 (sodium channel inhibitor activity)	GO:0019871 (sodium channel inhibitor activity)	GO:0006952 (defense response); GO:0009405 (pathogenesis)	GO:0005576 (extracellular region)	N/A	both	terrestrial	terrestrial
P83464	209901	Arthropoda	Arachnida	Araneae	Theraphosidae	Cyriopagopus	Cyriopagopus hainanus	Cyriopagopus hainanus	Huwentoxin-1 family	33	N/A	N/A	N/A	Amidation	Disulfide bond:3; Amidation:1	GO:0009405 (pathogenesis); GO:0007268 (synaptic transmission); GO:0005576 (extracellular region); GO:0019871 (sodium channel inhibitor activity)	GO:0019871 (sodium channel inhibitor activity)	GO:0009405 (pathogenesis); GO:0007268 (synaptic transmission)	GO:0005576 (extracellular region)	N/A	both	terrestrial	terrestrial
P83471	209901	Arthropoda	Arachnida	Araneae	Theraphosidae	Cyriopagopus	Cyriopagopus hainanus	Cyriopagopus hainanus	Huwentoxin-1 family	35	N/A	N/A	N/A	N/A	Disulfide bond:3	N/A	N/A	N/A	N/A	N/A	both	terrestrial	terrestrial
P60975	209901	Arthropoda	Arachnida	Araneae	Theraphosidae	Cyriopagopus	Cyriopagopus hainanus	Cyriopagopus hainanus	Huwentoxin-1 family	35	N/A	N/A	Venom	N/A	Disulfide bond:3	N/A	N/A	N/A	N/A	N/A	both	terrestrial	terrestrial
P56852	29015	Arthropoda	Arachnida	Araneae	Theraphosidae	Grammostola	Grammostola rosea	Grammostola rosea	Spider potassium channel inhibitory toxin family	35	N/A	N/A	Venom	N/A	Disulfide bond:3	N/A	N/A	N/A	N/A	N/A	both	terrestrial	terrestrial
P56853	29015	Arthropoda	Arachnida	Araneae	Theraphosidae	Grammostola	Grammostola rosea	Grammostola rosea	Spider potassium channel inhibitory toxin family	35	N/A	N/A	Venom	N/A	Disulfide bond:3	N/A	N/A	N/A	N/A	N/A	both	terrestrial	terrestrial
P58425	152925	Arthropoda	Arachnida	Araneae	Sparassidae	Heteropoda	Heteropoda venatoria	Heteropoda venatoria	Spider potassium channel inhibitory toxin family	33	N/A	N/A	Venom	Amidation	Disulfide bond:3; Amidation:1	N/A	N/A	N/A	N/A	N/A	both	terrestrial	terrestrial
P58426	152925	Arthropoda	Arachnida	Araneae	Sparassidae	Heteropoda	Heteropoda venatoria	Heteropoda venatoria	Spider potassium channel inhibitory toxin family	30	N/A	N/A	Venom	Amidation	Disulfide bond:3; Amidation:1	N/A	N/A	N/A	N/A	N/A	both	terrestrial	terrestrial
P58427	152925	Arthropoda	Arachnida	Araneae	Sparassidae	Heteropoda	Heteropoda venatoria	Heteropoda venatoria	Spider potassium channel inhibitory toxin family	31	N/A	N/A	Venom	Amidation	Disulfide bond:3; Amidation:1	N/A	N/A	N/A	N/A	N/A	both	terrestrial	terrestrial
P55816	38407	Arthropoda	Arachnida	Araneae	Diguetidae	Diguetia	Diguetia canities	Diguetia canities	N/A	58	N/A	PD(50) is 0.71 nmol/g in lepidopteran larvae.	Venom	N/A	N/A	N/A	N/A	N/A	N/A	N/A	both	terrestrial	terrestrial
P55817	38407	Arthropoda	Arachnida	Araneae	Diguetidae	Diguetia	Diguetia canities	Diguetia canities	N/A	61	N/A	PD(50) is 3.19 nmol/g in lepidopteran larvae.	Venom	N/A	N/A	N/A	N/A	N/A	N/A	N/A	both	terrestrial	terrestrial
O46166	73900	Arthropoda	Arachnida	Araneae	Agelenidae	Eratigena	Eratigena agrestis	Eratigena agrestis	N/A	68	N/A	N/A	Venom gland	Amidation	Amidation:1	N/A	N/A	N/A	N/A	N/A	both	terrestrial	terrestrial
O46167	73900	Arthropoda	Arachnida	Araneae	Agelenidae	Eratigena	Eratigena agrestis	Eratigena agrestis	N/A	68	N/A	N/A	Venom gland	Amidation	Amidation:1	N/A	N/A	N/A	N/A	N/A	both	terrestrial	terrestrial
O46168	73900	Arthropoda	Arachnida	Araneae	Agelenidae	Eratigena	Eratigena agrestis	Eratigena agrestis	N/A	68	N/A	N/A	Venom gland	Amidation	Amidation:1	N/A	N/A	N/A	N/A	N/A	both	terrestrial	terrestrial
P49126	38407	Arthropoda	Arachnida	Araneae	Diguetidae	Diguetia	Diguetia canities	Diguetia canities	N/A	94	N/A	PD(50) is 0.38 nmol/g in lepidopteran larvae.	Venom gland	N/A	N/A	N/A	N/A	N/A	N/A	N/A	both	terrestrial	terrestrial
P61791	152925	Arthropoda	Arachnida	Araneae	Sparassidae	Heteropoda	Heteropoda venatoria	Heteropoda venatoria	Spider potassium channel inhibitory toxin family	29	N/A	N/A	Venom	N/A	Disulfide bond:3	N/A	N/A	N/A	N/A	N/A	both	terrestrial	terrestrial
Q9TWG1	6108	Cnidaria	Anthozoa	Actiniaria	Actiniidae	Anemonia	Anemonia sulcata	Anemonia sulcata	Sea anemone potassium channel inhibitory toxin family	36	N/A	N/A	N/A	N/A	N/A	N/A	N/A	N/A	N/A	N/A	kw_toxin	marine	marine
P61505	268490	Arthropoda	Arachnida	Araneae	Theraphosidae	Lasiodora	Lasiodora parahybana	Lasiodora parahybana	Huwentoxin-2 family	49	N/A	N/A	Venom	N/A	Disulfide bond:4	N/A	N/A	N/A	N/A	N/A	both	terrestrial	terrestrial
Q9DEQ3	8656	Chordata	Lepidosauria	Squamata	Elapidae	Naja	Naja atra	Naja atra	Snake toxin family	86	N/A	N/A	Venom gland	N/A	Disulfide bond:4	N/A	N/A	N/A	N/A	N/A	both	terrestrial	terrestrial
Q86C51	29017	Arthropoda	Arachnida	Araneae	Theraphosidae	Cyriopagopus	Cyriopagopus schmidti	Cyriopagopus schmidti	Huwentoxin-1 family	83	N/A	N/A	Venom; Venom gland	Cleavage on pair of basic residues	Disulfide bond:3	N/A	N/A	N/A	N/A	N/A	both	terrestrial	terrestrial
P17727	6918	Arthropoda	Arachnida	Araneae	Ctenidae	Phoneutria	Phoneutria nigriventer	Phoneutria nigriventer	Spider toxin Tx1 family	112	N/A	LD(50) is 0.05 mg/kg by intracerebroventricular injection into mice.	Venom; Venom gland	Amidation	Amidation:1	N/A	N/A	N/A	N/A	N/A	both	terrestrial	terrestrial
P61506	268490	Arthropoda	Arachnida	Araneae	Theraphosidae	Lasiodora	Lasiodora parahybana	Lasiodora parahybana	Huwentoxin-2 family	49	N/A	N/A	Venom	N/A	Disulfide bond:4	N/A	N/A	N/A	N/A	N/A	both	terrestrial	terrestrial
P81030	8618	Chordata	Lepidosauria	Squamata	Elapidae	Dendroaspis	Dendroaspis angusticeps	Dendroaspis angusticeps	Snake toxin family	66	N/A	N/A	N/A	N/A	Disulfide bond:4	N/A	N/A	N/A	N/A	N/A	both	terrestrial	terrestrial
P18328	8618	Chordata	Lepidosauria	Squamata	Elapidae	Dendroaspis	Dendroaspis angusticeps	Dendroaspis angusticeps	Snake toxin family	86	N/A	N/A	Venom; Venom gland	N/A	Disulfide bond:4	N/A	N/A	N/A	N/A	N/A	both	terrestrial	terrestrial
P81031	8618	Chordata	Lepidosauria	Squamata	Elapidae	Dendroaspis	Dendroaspis angusticeps	Dendroaspis angusticeps	Snake toxin family	65	N/A	N/A	N/A	N/A	Disulfide bond:4	N/A	N/A	N/A	N/A	N/A	both	terrestrial	terrestrial
Q9PSN1	8618	Chordata	Lepidosauria	Squamata	Elapidae	Dendroaspis	Dendroaspis angusticeps	Dendroaspis angusticeps	Snake toxin family	66	N/A	N/A	Venom	N/A	Disulfide bond:4	N/A	N/A	N/A	N/A	N/A	both	terrestrial	terrestrial
P80494	8620	Chordata	Lepidosauria	Squamata	Elapidae	Dendroaspis	Dendroaspis polylepis	Dendraspis polylepis polylepis	Snake toxin family	66	N/A	N/A	Venom	N/A	Disulfide bond:4	N/A	N/A	N/A	N/A	N/A	both	terrestrial	terrestrial
P80495	8620	Chordata	Lepidosauria	Squamata	Elapidae	Dendroaspis	Dendroaspis polylepis	Dendraspis polylepis polylepis	Snake toxin family	65	N/A	N/A	Venom	N/A	Disulfide bond:4	N/A	N/A	N/A	N/A	N/A	both	terrestrial	terrestrial
P11495	6116	Cnidaria	Anthozoa	Actiniaria	Metridiidae	Metridium	Metridium senile	Metridium senile	Sea anemone potassium channel inhibitory toxin family	36	N/A	N/A	Cnidoblast	N/A	Disulfide bond:3	N/A	N/A	N/A	N/A	N/A	kw_toxin	marine	marine
P11057	6908	Arthropoda	Arachnida	Araneae	Agelenidae	Agelenopsis	Agelenopsis aperta	Agelenopsis aperta	Mu-agatoxin family	36	N/A	N/A	Venom	Amidation	Disulfide bond:4; Amidation:1	N/A	N/A	N/A	N/A	N/A	both	terrestrial	terrestrial
P83557	223896	Arthropoda	Arachnida	Araneae	Macrothelidae	Macrothele	Macrothele gigas	Macrothele gigas	N/A	38	N/A	N/A	Venom	N/A	N/A	N/A	N/A	N/A	N/A	N/A	both	terrestrial	terrestrial
P11058	6908	Arthropoda	Arachnida	Araneae	Agelenidae	Agelenopsis	Agelenopsis aperta	Agelenopsis aperta	Mu-agatoxin family	37	N/A	N/A	N/A	N/A	Disulfide bond:4	N/A	N/A	N/A	N/A	N/A	both	terrestrial	terrestrial
P83558	223896	Arthropoda	Arachnida	Araneae	Macrothelidae	Macrothele	Macrothele gigas	Macrothele gigas	N/A	121	N/A	LD(50) is 17.6 nmol/kg to lepidopteran larvae.	Venom; Venom gland	N/A	N/A	N/A	N/A	N/A	N/A	N/A	both	terrestrial	terrestrial
P60178	6908	Arthropoda	Arachnida	Araneae	Agelenidae	Agelenopsis	Agelenopsis aperta	Agelenopsis aperta	Mu-agatoxin family	38	N/A	N/A	Venom	Amidation	Disulfide bond:4; Amidation:1	N/A	N/A	N/A	N/A	N/A	both	terrestrial	terrestrial
P83559	223896	Arthropoda	Arachnida	Araneae	Macrothelidae	Macrothele	Macrothele gigas	Macrothele gigas	N/A	46	N/A	N/A	Venom	N/A	N/A	N/A	N/A	N/A	N/A	N/A	both	terrestrial	terrestrial
P11060	6908	Arthropoda	Arachnida	Araneae	Agelenidae	Agelenopsis	Agelenopsis aperta	Agelenopsis aperta	Mu-agatoxin family	37	N/A	N/A	N/A	Amidation	Disulfide bond:4; Amidation:1	N/A	N/A	N/A	N/A	N/A	both	terrestrial	terrestrial
P83560	223896	Arthropoda	Arachnida	Araneae	Macrothelidae	Macrothele	Macrothele gigas	Macrothele gigas	Delta-atracotoxin family	105	N/A	LD(50) is 1.2 nmol/kg to lepidopteran larvae, and 0.15 pmol/g to mice by intracranial injection.	Venom	Cleavage on pair of basic residues	Disulfide bond:4	N/A	N/A	N/A	N/A	N/A	both	terrestrial	terrestrial
P11061	6908	Arthropoda	Arachnida	Araneae	Agelenidae	Agelenopsis	Agelenopsis aperta	Agelenopsis aperta	Mu-agatoxin family	37	N/A	N/A	N/A	Amidation	Disulfide bond:4; Amidation:1	N/A	N/A	N/A	N/A	N/A	both	terrestrial	terrestrial
P83561	223896	Arthropoda	Arachnida	Araneae	Macrothelidae	Macrothele	Macrothele gigas	Macrothele gigas	N/A	79	N/A	LD(50) is 0.73 pmol/g to mice by intracranial injection.	Venom; Venom gland	N/A	Disulfide bond:3	N/A	N/A	N/A	N/A	N/A	both	terrestrial	terrestrial
P11062	6908	Arthropoda	Arachnida	Araneae	Agelenidae	Agelenopsis	Agelenopsis aperta	Agelenopsis aperta	Mu-agatoxin family	37	N/A	N/A	N/A	N/A	Disulfide bond:4	N/A	N/A	N/A	N/A	N/A	both	terrestrial	terrestrial
P83562	223896	Arthropoda	Arachnida	Araneae	Macrothelidae	Macrothele	Macrothele gigas	Macrothele gigas	N/A	82	N/A	LD(50) is 3.1 nmol/kg to lepidopteran larvae and 0.74 pmol/g to mice by intracranial injection.	Venom; Venom gland	Amidation	Amidation:1	N/A	N/A	N/A	N/A	N/A	both	terrestrial	terrestrial
P82462	8649	Chordata	Lepidosauria	Squamata	Elapidae	Naja	Naja kaouthia	Naja kaouthia	Snake toxin family	65	N/A	N/A	Venom	N/A	Disulfide bond:4	N/A	N/A	N/A	N/A	N/A	both	terrestrial	terrestrial
P82463	8649	Chordata	Lepidosauria	Squamata	Elapidae	Naja	Naja kaouthia	Naja kaouthia	Snake toxin family	65	N/A	N/A	Venom	N/A	Disulfide bond:4	N/A	N/A	N/A	N/A	N/A	both	terrestrial	terrestrial
P82464	8649	Chordata	Lepidosauria	Squamata	Elapidae	Naja	Naja kaouthia	Naja kaouthia	Snake toxin family	65	N/A	N/A	Venom	N/A	Disulfide bond:4	N/A	N/A	N/A	N/A	N/A	both	terrestrial	terrestrial
Q9W727	8616	Chordata	Lepidosauria	Squamata	Elapidae	Bungarus	Bungarus multicinctus	Bungarus multicinctus	Snake toxin family	86	N/A	N/A	Venom gland	N/A	Disulfide bond:4	N/A	N/A	N/A	N/A	N/A	both	terrestrial	terrestrial
P60272	153481	Arthropoda	Arachnida	Araneae	Hexathelidae	Hadronyche	Hadronyche infensa	Hadronyche infensa	Mu-agatoxin family	38	N/A	N/A	Venom	N/A	Disulfide bond:4	N/A	N/A	N/A	N/A	N/A	both	terrestrial	terrestrial
P36990	33319	Arthropoda	Arachnida	Araneae	Plectreuridae	Plectreurys	Plectreurys tristis	Plectreurys tristis	N/A	49	N/A	N/A	Venom	N/A	N/A	N/A	N/A	N/A	N/A	N/A	both	terrestrial	terrestrial
P36985	33319	Arthropoda	Arachnida	Araneae	Plectreuridae	Plectreurys	Plectreurys tristis	Plectreurys tristis	Plectoxin family	79	fragment	N/A	Venom; Venom gland	N/A	N/A	N/A	N/A	N/A	N/A	N/A	both	terrestrial	terrestrial
P36986	33319	Arthropoda	Arachnida	Araneae	Plectreuridae	Plectreurys	Plectreurys tristis	Plectreurys tristis	N/A	45	fragment	N/A	Venom	N/A	N/A	N/A	N/A	N/A	N/A	N/A	both	terrestrial	terrestrial
P36987	33319	Arthropoda	Arachnida	Araneae	Plectreuridae	Plectreurys	Plectreurys tristis	Plectreurys tristis	Plectoxin family	24	fragment	N/A	Venom	N/A	N/A	N/A	N/A	N/A	N/A	N/A	both	terrestrial	terrestrial
P36988	33319	Arthropoda	Arachnida	Araneae	Plectreuridae	Plectreurys	Plectreurys tristis	Plectreurys tristis	Plectoxin family	46	N/A	N/A	Venom	N/A	N/A	N/A	N/A	N/A	N/A	N/A	both	terrestrial	terrestrial
P49267	12944	Arthropoda	Arachnida	Araneae	Euctenizidae	Apomastus	Apomastus schlingeri	Apomastus schlingeri	To aptotoxins IV	74	N/A	LD(50) is 1.40 mg/kg by subcutaneous injection.	Venom	N/A	N/A	N/A	N/A	N/A	N/A	N/A	both	terrestrial	terrestrial
P49265	54074	Arthropoda	Arachnida	Araneae	Theraphosidae	Brachypelma	Brachypelma smithi	Brachypelma smithi	Huwentoxin-2 family	39	N/A	N/A	Venom	N/A	Disulfide bond:3	N/A	N/A	N/A	N/A	N/A	both	terrestrial	terrestrial
P61230	269635	Arthropoda	Arachnida	Araneae	Theraphosidae	Paraphysa	Paraphysa scrofa	Paraphysa scrofa	Spider potassium channel inhibitory toxin family	29	N/A	N/A	N/A	Amidation	Disulfide bond:3; Amidation:1	N/A	N/A	N/A	N/A	N/A	both	terrestrial	terrestrial
P60514	179874	Arthropoda	Arachnida	Araneae	Theraphosidae	Psalmopoeus	Psalmopoeus cambridgei	Psalmopoeus cambridgei	N/A	40	N/A	N/A	Venom	N/A	Disulfide bond:3	N/A	N/A	N/A	N/A	N/A	both	terrestrial	terrestrial
P20798	6950	Arthropoda	Arachnida	Trombidiformes	Pyemotidae	Pyemotes	Pyemotes tritici	Pyemotes tritici	N/A	279	N/A	N/A	N/A	N/A	N/A	N/A	N/A	N/A	N/A	N/A	kw_toxin	terrestrial	terrestrial
P61231	269635	Arthropoda	Arachnida	Araneae	Theraphosidae	Paraphysa	Paraphysa scrofa	Paraphysa scrofa	Spider potassium channel inhibitory toxin family	31	N/A	N/A	N/A	Amidation	Disulfide bond:3; Amidation:1	N/A	N/A	N/A	N/A	N/A	both	terrestrial	terrestrial
P49268	12944	Arthropoda	Arachnida	Araneae	Euctenizidae	Apomastus	Apomastus schlingeri	Apomastus schlingeri	To aptotoxin VII	37	N/A	LD(50) is 0.50 mg/kg by subcutaneous injection.	Venom	N/A	N/A	N/A	N/A	N/A	N/A	N/A	both	terrestrial	terrestrial
P49269	12944	Arthropoda	Arachnida	Araneae	Euctenizidae	Apomastus	Apomastus schlingeri	Apomastus schlingeri	To aptotoxins I	76	N/A	LD(50) is 0.20 mg/kg by subcutaneous injection.	Venom	N/A	N/A	N/A	N/A	N/A	N/A	N/A	both	terrestrial	terrestrial
P36983	33319	Arthropoda	Arachnida	Araneae	Plectreuridae	Plectreurys	Plectreurys tristis	Plectreurys tristis	Plectoxin family	82	N/A	N/A	Venom; Venom gland	N/A	N/A	N/A	N/A	N/A	N/A	N/A	both	terrestrial	terrestrial
P49266	54074	Arthropoda	Arachnida	Araneae	Theraphosidae	Brachypelma	Brachypelma smithi	Brachypelma smithi	Huwentoxin-1 family	34	N/A	N/A	Venom	N/A	Disulfide bond:3	N/A	N/A	N/A	N/A	N/A	both	terrestrial	terrestrial
P49270	12944	Arthropoda	Arachnida	Araneae	Euctenizidae	Apomastus	Apomastus schlingeri	Apomastus schlingeri	To aptotoxins I	76	N/A	LD(50) is 0.02 mg/kg by subcutaneous injection.	Venom	N/A	N/A	N/A	N/A	N/A	N/A	N/A	both	terrestrial	terrestrial
P49271	12944	Arthropoda	Arachnida	Araneae	Euctenizidae	Apomastus	Apomastus schlingeri	Apomastus schlingeri	To aptotoxin III	32	N/A	LD(50) is 1.40 mg/kg by subcutaneous injection.	Venom	N/A	N/A	N/A	N/A	N/A	N/A	N/A	both	terrestrial	terrestrial
P36984	33319	Arthropoda	Arachnida	Araneae	Plectreuridae	Plectreurys	Plectreurys tristis	Plectreurys tristis	Plectoxin family	61	fragment	N/A	Venom; Venom gland	N/A	N/A	N/A	N/A	N/A	N/A	N/A	both	terrestrial	terrestrial
P49272	12944	Arthropoda	Arachnida	Araneae	Euctenizidae	Apomastus	Apomastus schlingeri	Apomastus schlingeri	To aptotoxins I	76	N/A	LD(50) is 0.06 mg/kg by subcutaneous injection.	Venom	N/A	N/A	N/A	N/A	N/A	N/A	N/A	both	terrestrial	terrestrial
P36989	33319	Arthropoda	Arachnida	Araneae	Plectreuridae	Plectreurys	Plectreurys tristis	Plectreurys tristis	N/A	46	N/A	N/A	Venom	N/A	N/A	N/A	N/A	N/A	N/A	N/A	both	terrestrial	terrestrial
Q07338	6950	Arthropoda	Arachnida	Trombidiformes	Pyemotidae	Pyemotes	Pyemotes tritici	Pyemotes tritici	N/A	289	N/A	N/A	N/A	N/A	N/A	N/A	N/A	N/A	N/A	N/A	kw_toxin	terrestrial	terrestrial
P34079	33319	Arthropoda	Arachnida	Araneae	Plectreuridae	Plectreurys	Plectreurys tristis	Plectreurys tristis	N/A	44	N/A	N/A	Venom	Amidation; Lipoprotein; Palmitate	Amidation:1; Lipidation:1	N/A	N/A	N/A	N/A	N/A	both	terrestrial	terrestrial
P83480	213387	Arthropoda	Arachnida	Araneae	Theraphosidae	Thrixopelma	Thrixopelma pruriens	Thrixopelma pruriens	Spider potassium channel inhibitory toxin family	35	N/A	N/A	Venom	N/A	Disulfide bond:3	N/A	N/A	N/A	N/A	N/A	both	terrestrial	terrestrial
P83476	213387	Arthropoda	Arachnida	Araneae	Theraphosidae	Thrixopelma	Thrixopelma pruriens	Thrixopelma pruriens	Spider potassium channel inhibitory toxin family	30	N/A	N/A	Venom	N/A	Disulfide bond:3	N/A	N/A	N/A	N/A	N/A	both	terrestrial	terrestrial
P61233	269627	Arthropoda	Arachnida	Araneae	Macrothelidae	Macrothele	Macrothele raveni	Macrothele raveni	N/A	43	N/A	LD(50) is 0.772 mg/kg by intraabdominal injection into mice.	Venom	N/A	N/A	N/A	N/A	N/A	N/A	N/A	both	terrestrial	terrestrial
P61232	269627	Arthropoda	Arachnida	Araneae	Macrothelidae	Macrothele	Macrothele raveni	Macrothele raveni	N/A	29	N/A	N/A	Venom	N/A	Disulfide bond:3	N/A	N/A	N/A	N/A	N/A	both	terrestrial	terrestrial
P29187	6123	Cnidaria	Anthozoa	Actiniaria	Stichodactylidae	Stichodactyla	Stichodactyla helianthus	Stichodactyla helianthus	Sea anemone potassium channel inhibitory toxin family	35	N/A	N/A	Cnidoblast	N/A	Disulfide bond:3	N/A	N/A	N/A	N/A	N/A	kw_toxin	marine	marine
Q8MMJ7	167108	Arthropoda	Arachnida	Scorpiones	Hemiscorpiidae	Opisthacanthus	Opisthacanthus madagascariensis	Opisthacanthus madagascariensis	Scorpion toxin IsCT family	68	N/A	N/A	Venom; Venom gland	Amidation; Cleavage on pair of basic residues	Amidation:1	N/A	N/A	N/A	N/A	N/A	both	terrestrial	terrestrial
P68426	29017	Arthropoda	Arachnida	Araneae	Theraphosidae	Cyriopagopus	Cyriopagopus schmidti	Cyriopagopus schmidti	Huwentoxin-1 family	81	N/A	N/A	Venom gland	N/A	Disulfide bond:2	N/A	N/A	N/A	N/A	N/A	both	terrestrial	terrestrial
Q8MTX2	167108	Arthropoda	Arachnida	Scorpiones	Hemiscorpiidae	Opisthacanthus	Opisthacanthus madagascariensis	Opisthacanthus madagascariensis	Scorpion toxin IsCT family	71	N/A	N/A	Venom; Venom gland	Amidation; Cleavage on pair of basic residues	Amidation:1	N/A	N/A	N/A	N/A	N/A	both	terrestrial	terrestrial
P61792	152925	Arthropoda	Arachnida	Araneae	Sparassidae	Heteropoda	Heteropoda venatoria	Heteropoda venatoria	Spider potassium channel inhibitory toxin family	30	N/A	N/A	Venom	N/A	Disulfide bond:3	N/A	N/A	N/A	N/A	N/A	both	terrestrial	terrestrial
Q7M3P1	6918	Arthropoda	Arachnida	Araneae	Ctenidae	Phoneutria	Phoneutria nigriventer	Phoneutria nigriventer	N/A	8	fragment	N/A	Venom	N/A	N/A	N/A	N/A	N/A	N/A	N/A	both	terrestrial	terrestrial
Q9TWR5	6918	Arthropoda	Arachnida	Araneae	Ctenidae	Phoneutria	Phoneutria nigriventer	Phoneutria nigriventer	N/A	20	fragment	N/A	Venom	N/A	N/A	N/A	N/A	N/A	N/A	N/A	both	terrestrial	terrestrial
Q6J936	44710	Chordata	Lepidosauria	Squamata	Viperidae	Bothrops	Bothrops erythromelas	Bothrops erythromelas	PDGF/VEGF growth factor family	146	N/A	N/A	Venom gland	Pyrrolidone carboxylic acid	Disulfide bond:5; Pyrrolidone carboxylic acid:1	N/A	N/A	N/A	N/A	N/A	both	terrestrial	terrestrial
Q90X24	8723	Chordata	Lepidosauria	Squamata	Viperidae	Bothrops	Bothrops insularis	Bothrops insularis	PDGF/VEGF growth factor family	146	N/A	N/A	Venom gland	Pyrrolidone carboxylic acid	Disulfide bond:5; Pyrrolidone carboxylic acid:1	N/A	N/A	N/A	N/A	N/A	both	terrestrial	terrestrial
Q90X23	8724	Chordata	Lepidosauria	Squamata	Viperidae	Bothrops	Bothrops jararaca	Bothrops jararaca	PDGF/VEGF growth factor family	146	N/A	N/A	Venom gland	Pyrrolidone carboxylic acid	Disulfide bond:5; Pyrrolidone carboxylic acid:1	N/A	N/A	N/A	N/A	N/A	both	terrestrial	terrestrial
P67861	31159	Chordata	Lepidosauria	Squamata	Viperidae	Daboia	Daboia russelii	Daboia russelii russelii	PDGF/VEGF growth factor family	109	N/A	N/A	N/A	Pyrrolidone carboxylic acid	Disulfide bond:5; Pyrrolidone carboxylic acid:1	N/A	N/A	N/A	N/A	N/A	both	terrestrial	terrestrial
P67862	88087	Chordata	Lepidosauria	Squamata	Viperidae	Protobothrops	Protobothrops flavoviridis	Protobothrops flavoviridis	PDGF/VEGF growth factor family	146	N/A	N/A	Venom gland	Pyrrolidone carboxylic acid	Disulfide bond:5; Pyrrolidone carboxylic acid:1	N/A	N/A	N/A	N/A	N/A	both	terrestrial	terrestrial
P67863	8705	Chordata	Lepidosauria	Squamata	Viperidae	Vipera	Vipera ammodytes	Vipera ammodytes ammodytes	PDGF/VEGF growth factor family	110	N/A	N/A	Venom	Pyrrolidone carboxylic acid	Disulfide bond:5; Pyrrolidone carboxylic acid:1	N/A	N/A	N/A	N/A	N/A	both	terrestrial	terrestrial
P83942	194601	Chordata	Lepidosauria	Squamata	Viperidae	Vipera	Vipera aspis	Vipera aspis aspis	PDGF/VEGF growth factor family	110	N/A	N/A	Venom	Pyrrolidone carboxylic acid	Disulfide bond:5; Pyrrolidone carboxylic acid:1	N/A	N/A	N/A	N/A	N/A	both	terrestrial	terrestrial
P82475	8709	Chordata	Lepidosauria	Squamata	Viperidae	Macrovipera	Macrovipera lebetinus	Macrovipera lebetinus	PDGF/VEGF growth factor family	110	N/A	N/A	Venom	Pyrrolidone carboxylic acid	Disulfide bond:5; Pyrrolidone carboxylic acid:1	N/A	N/A	N/A	N/A	N/A	both	terrestrial	terrestrial
P82601	129522	Arthropoda	Arachnida	Araneae	Theraphosidae	Coremiocnemis	Coremiocnemis valida	Coremiocnemis valida	N/A	31	N/A	N/A	Venom	N/A	Disulfide bond:3	N/A	N/A	N/A	N/A	N/A	both	terrestrial	terrestrial
P25680	8655	Chordata	Lepidosauria	Squamata	Elapidae	Naja	Naja nivea	Naja nivea	Snake toxin family	65	N/A	LD(50) is 16 mg/kg by intravenous injection.	Venom	N/A	Disulfide bond:5	N/A	N/A	N/A	N/A	N/A	both	terrestrial	terrestrial
P01401	8642	Chordata	Lepidosauria	Squamata	Elapidae	Naja	Naja haje	Naja haje haje	Snake toxin family	65	N/A	LD(50) is 13.4 mg/kg by subcutaneous injection.	Venom	N/A	Disulfide bond:5	N/A	N/A	N/A	N/A	N/A	both	terrestrial	terrestrial
P01402	8626	Chordata	Lepidosauria	Squamata	Elapidae	Hemachatus	Hemachatus haemachatus	Hemachatus haemachatus	Snake toxin family	57	N/A	LD(50) is 11.7 mg/kg by intravenous injection.	Venom	N/A	Disulfide bond:4	N/A	N/A	N/A	N/A	N/A	both	terrestrial	terrestrial
P25676	8626	Chordata	Lepidosauria	Squamata	Elapidae	Hemachatus	Hemachatus haemachatus	Hemachatus haemachatus	Snake toxin family	61	N/A	LD(50) is 54 mg/kg by intravenous injection.	Venom	N/A	Disulfide bond:4	N/A	N/A	N/A	N/A	N/A	both	terrestrial	terrestrial
Q9YGI2	8656	Chordata	Lepidosauria	Squamata	Elapidae	Naja	Naja atra	Naja atra	Snake toxin family	86	N/A	N/A	Venom gland	N/A	Disulfide bond:5	N/A	N/A	N/A	N/A	N/A	both	terrestrial	terrestrial
P01412	8665	Chordata	Lepidosauria	Squamata	Elapidae	Ophiophagus	Ophiophagus hannah	Ophiophagus hannah	Snake toxin family	60	N/A	LD(50) is >250 mg/kg by subcutaneous injection.	Venom	N/A	Disulfide bond:4	N/A	N/A	N/A	N/A	N/A	both	terrestrial	terrestrial
P25678	8641	Chordata	Lepidosauria	Squamata	Elapidae	Naja	Naja annulifera	Naja annulifera	Snake toxin family	61	N/A	LD(50) is 15.4 mg/kg by intravenous injection.	Venom	N/A	Disulfide bond:4	N/A	N/A	N/A	N/A	N/A	both	terrestrial	terrestrial
Q9YGI4	8656	Chordata	Lepidosauria	Squamata	Elapidae	Naja	Naja atra	Naja atra	Snake toxin family	86	N/A	N/A	Venom; Venom gland	N/A	Disulfide bond:5	N/A	N/A	N/A	N/A	N/A	both	terrestrial	terrestrial
P01415	8642	Chordata	Lepidosauria	Squamata	Elapidae	Naja	Naja haje	Naja haje haje	Snake toxin family	61	N/A	LD(50) is 16.1 mg/kg by subcutaneous injection.	Venom	N/A	Disulfide bond:4	N/A	N/A	N/A	N/A	N/A	both	terrestrial	terrestrial
P01399	8641	Chordata	Lepidosauria	Squamata	Elapidae	Naja	Naja annulifera	Naja annulifera	Snake toxin family	65	N/A	LD(50) is 4.82 mg/kg by intravenous injection.	Venom	N/A	Disulfide bond:5	N/A	N/A	N/A	N/A	N/A	both	terrestrial	terrestrial
Q9YGI1	8656	Chordata	Lepidosauria	Squamata	Elapidae	Naja	Naja atra	Naja atra	Snake toxin family	86	N/A	N/A	Venom gland	N/A	Disulfide bond:5	N/A	N/A	N/A	N/A	N/A	both	terrestrial	terrestrial
P25677	8641	Chordata	Lepidosauria	Squamata	Elapidae	Naja	Naja annulifera	Naja annulifera	Snake toxin family	60	N/A	LD(50) is 16.6 mg/kg by intravenous injection.	Venom	N/A	Disulfide bond:4	N/A	N/A	N/A	N/A	N/A	both	terrestrial	terrestrial
P01400	8643	Chordata	Lepidosauria	Squamata	Elapidae	Naja	Naja melanoleuca	Naja melanoleuca	Snake toxin family	65	N/A	LD(50) is >20 mg/kg by intravenous injection.	Venom	N/A	Disulfide bond:5	N/A	N/A	N/A	N/A	N/A	both	terrestrial	terrestrial
P29179	35670	Chordata	Lepidosauria	Squamata	Elapidae	Naja	Naja naja	Naja naja	Snake toxin family	62	N/A	N/A	Venom	N/A	Disulfide bond:5	N/A	N/A	N/A	N/A	N/A	both	terrestrial	terrestrial
O42255	33626	Chordata	Lepidosauria	Squamata	Elapidae	Naja	Naja sputatrix	Naja sputatrix	Snake toxin family	86	N/A	N/A	Venom gland	N/A	Disulfide bond:5	N/A	N/A	N/A	N/A	N/A	both	terrestrial	terrestrial
P29180	35670	Chordata	Lepidosauria	Squamata	Elapidae	Naja	Naja naja	Naja naja	Snake toxin family	65	N/A	N/A	Venom	N/A	Disulfide bond:5	N/A	N/A	N/A	N/A	N/A	both	terrestrial	terrestrial
O42256	33626	Chordata	Lepidosauria	Squamata	Elapidae	Naja	Naja sputatrix	Naja sputatrix	Snake toxin family	86	N/A	N/A	Venom gland	N/A	Disulfide bond:5	N/A	N/A	N/A	N/A	N/A	both	terrestrial	terrestrial
P29181	35670	Chordata	Lepidosauria	Squamata	Elapidae	Naja	Naja naja	Naja naja	Snake toxin family	65	N/A	N/A	Venom	N/A	Disulfide bond:5	N/A	N/A	N/A	N/A	N/A	both	terrestrial	terrestrial
P29182	35670	Chordata	Lepidosauria	Squamata	Elapidae	Naja	Naja naja	Naja naja	Snake toxin family	65	N/A	N/A	Venom	N/A	Disulfide bond:5	N/A	N/A	N/A	N/A	N/A	both	terrestrial	terrestrial
Q802B3	33626	Chordata	Lepidosauria	Squamata	Elapidae	Naja	Naja sputatrix	Naja sputatrix	Snake toxin family	86	N/A	N/A	Venom gland	N/A	Disulfide bond:5	N/A	N/A	N/A	N/A	N/A	both	terrestrial	terrestrial
P25679	8649	Chordata	Lepidosauria	Squamata	Elapidae	Naja	Naja kaouthia	Naja kaouthia	Snake toxin family	64	N/A	LD(50) is 82 mg/kg by intravenous injection.	Venom	N/A	Disulfide bond:5	N/A	N/A	N/A	N/A	N/A	both	terrestrial	terrestrial
Q9W7I3	33626	Chordata	Lepidosauria	Squamata	Elapidae	Naja	Naja sputatrix	Naja sputatrix	Snake toxin family	86	N/A	N/A	Venom gland	N/A	Disulfide bond:5	N/A	N/A	N/A	N/A	N/A	both	terrestrial	terrestrial
P60814	8656	Chordata	Lepidosauria	Squamata	Elapidae	Naja	Naja atra	Naja atra	Snake toxin family	86	N/A	N/A	Venom gland	N/A	Disulfide bond:5	N/A	N/A	N/A	N/A	N/A	both	terrestrial	terrestrial
O93422	8656	Chordata	Lepidosauria	Squamata	Elapidae	Naja	Naja atra	Naja atra	Snake toxin family	86	N/A	N/A	Venom gland	N/A	Disulfide bond:5	N/A	N/A	N/A	N/A	N/A	both	terrestrial	terrestrial
P82935	8649	Chordata	Lepidosauria	Squamata	Elapidae	Naja	Naja kaouthia	Naja kaouthia	Snake toxin family	65	N/A	N/A	Venom	N/A	Disulfide bond:5	N/A	N/A	N/A	N/A	N/A	both	terrestrial	terrestrial
P83906	8694	Chordata	Lepidosauria	Squamata	Viperidae	Bitis	Bitis gabonica	Bitis gabonica	PDGF/VEGF growth factor family	191	N/A	N/A	Venom gland	Glycoprotein	Disulfide bond:5; Glycosylation:1	N/A	N/A	N/A	N/A	N/A	venom_tissue	terrestrial	terrestrial
P67860	88087	Chordata	Lepidosauria	Squamata	Viperidae	Protobothrops	Protobothrops flavoviridis	Protobothrops flavoviridis	PDGF/VEGF growth factor family	216	N/A	N/A	Kidney	Glycoprotein	Disulfide bond:5; Glycosylation:1	N/A	N/A	N/A	N/A	N/A	venom_tissue	terrestrial	terrestrial
P83224	111177	Chordata	Lepidosauria	Squamata	Elapidae	Oxyuranus	Oxyuranus microlepidotus	Oxyuranus microlepidotus	Natriuretic peptide family	35	N/A	N/A	Venom	N/A	Disulfide bond:1	GO:0009405 (pathogenesis); GO:0008217 (regulation of blood pressure); GO:0005576 (extracellular region); GO:0005179 (hormone activity)	GO:0005179 (hormone activity)	GO:0009405 (pathogenesis); GO:0008217 (regulation of blood pressure)	GO:0005576 (extracellular region)	N/A	both	terrestrial	terrestrial
P83226	183720	Chordata	Lepidosauria	Squamata	Elapidae	Oxyuranus	Oxyuranus scutellatus	Oxyuranus scutellatus canni	Natriuretic peptide family	35	N/A	N/A	Venom	N/A	Disulfide bond:1	GO:0009405 (pathogenesis); GO:0008217 (regulation of blood pressure); GO:0005576 (extracellular region); GO:0005179 (hormone activity)	GO:0005179 (hormone activity)	GO:0009405 (pathogenesis); GO:0008217 (regulation of blood pressure)	GO:0005576 (extracellular region)	N/A	both	terrestrial	terrestrial
P83225	8667	Chordata	Lepidosauria	Squamata	Elapidae	Oxyuranus	Oxyuranus scutellatus	Oxyuranus scutellatus scutellatus	Natriuretic peptide family	35	N/A	N/A	Venom	N/A	Disulfide bond:1	GO:0009405 (pathogenesis); GO:0008217 (regulation of blood pressure); GO:0005576 (extracellular region)	N/A	GO:0009405 (pathogenesis); GO:0008217 (regulation of blood pressure)	GO:0005576 (extracellular region)	N/A	both	terrestrial	terrestrial
P83227	111177	Chordata	Lepidosauria	Squamata	Elapidae	Oxyuranus	Oxyuranus microlepidotus	Oxyuranus microlepidotus	Natriuretic peptide family	35	N/A	N/A	Venom	N/A	Disulfide bond:1	GO:0009405 (pathogenesis); GO:0008217 (regulation of blood pressure); GO:0005576 (extracellular region); GO:0005179 (hormone activity)	GO:0005179 (hormone activity)	GO:0009405 (pathogenesis); GO:0008217 (regulation of blood pressure)	GO:0005576 (extracellular region)	N/A	both	terrestrial	terrestrial
P83229	183720	Chordata	Lepidosauria	Squamata	Elapidae	Oxyuranus	Oxyuranus scutellatus	Oxyuranus scutellatus canni	Natriuretic peptide family	35	N/A	N/A	Venom	N/A	Disulfide bond:1	GO:0009405 (pathogenesis); GO:0008217 (regulation of blood pressure); GO:0005576 (extracellular region); GO:0005179 (hormone activity)	GO:0005179 (hormone activity)	GO:0009405 (pathogenesis); GO:0008217 (regulation of blood pressure)	GO:0005576 (extracellular region)	N/A	both	terrestrial	terrestrial
P83228	8667	Chordata	Lepidosauria	Squamata	Elapidae	Oxyuranus	Oxyuranus scutellatus	Oxyuranus scutellatus scutellatus	Natriuretic peptide family	35	N/A	N/A	Venom	N/A	Disulfide bond:1	GO:0009405 (pathogenesis); GO:0008217 (regulation of blood pressure); GO:0005576 (extracellular region); GO:0005179 (hormone activity)	GO:0005179 (hormone activity)	GO:0009405 (pathogenesis); GO:0008217 (regulation of blood pressure)	GO:0005576 (extracellular region)	N/A	both	terrestrial	terrestrial
P83230	111177	Chordata	Lepidosauria	Squamata	Elapidae	Oxyuranus	Oxyuranus microlepidotus	Oxyuranus microlepidotus	Natriuretic peptide family	39	N/A	N/A	Venom	N/A	Disulfide bond:1	GO:0009405 (pathogenesis); GO:0008217 (regulation of blood pressure); GO:0005576 (extracellular region); GO:0005179 (hormone activity)	GO:0005179 (hormone activity)	GO:0009405 (pathogenesis); GO:0008217 (regulation of blood pressure)	GO:0005576 (extracellular region)	N/A	both	terrestrial	terrestrial
P83231	183720	Chordata	Lepidosauria	Squamata	Elapidae	Oxyuranus	Oxyuranus scutellatus	Oxyuranus scutellatus canni	Natriuretic peptide family	39	N/A	N/A	Venom	N/A	Disulfide bond:1	GO:0009405 (pathogenesis); GO:0008217 (regulation of blood pressure); GO:0005576 (extracellular region); GO:0005179 (hormone activity)	GO:0005179 (hormone activity)	GO:0009405 (pathogenesis); GO:0008217 (regulation of blood pressure)	GO:0005576 (extracellular region)	N/A	both	terrestrial	terrestrial
Q86RQ7	34649	Arthropoda	Arachnida	Scorpiones	Buthidae	Olivierus	Olivierus martensii	Olivierus martensii	Contains 1 TIL (Trypsin inhibitory-like) domain	89	N/A	N/A	Venom gland	N/A	Disulfide bond:5	N/A	N/A	N/A	N/A	N/A	venom_tissue	terrestrial	terrestrial
P25687	8620	Chordata	Lepidosauria	Squamata	Elapidae	Dendroaspis	Dendroaspis polylepis	Dendraspis polylepis polylepis	Prokinecitin family	81	N/A	N/A	Venom	N/A	Disulfide bond:5	N/A	N/A	N/A	N/A	N/A	kw_toxin	terrestrial	terrestrial
Q9I8X2	36307	Chordata	Lepidosauria	Squamata	Viperidae	Deinagkistrodon	Deinagkistrodon acutus	Deinagkistrodon acutus	Peptidase S1 family	260	N/A	N/A	Venom gland	Glycoprotein; Zymogen	Disulfide bond:6; Glycosylation:4	N/A	N/A	N/A	N/A	N/A	venom_tissue	terrestrial	terrestrial
P33588	8718	Chordata	Lepidosauria	Squamata	Viperidae	Agkistrodon	Agkistrodon bilineatus	Agkistrodon bilineatus	Peptidase S1 family	20	fragment	N/A	Venom	N/A	N/A	N/A	N/A	N/A	N/A	N/A	venom_tissue	terrestrial	terrestrial
Q91053	35671	Chordata	Lepidosauria	Squamata	Viperidae	Gloydius	Gloydius ussuriensis	Gloydius ussuriensis	Peptidase S1 family	262	N/A	N/A	Venom gland	Glycoprotein; Zymogen	Disulfide bond:6; Glycosylation:1	N/A	N/A	N/A	N/A	N/A	venom_tissue	terrestrial	terrestrial
P09872	8713	Chordata	Lepidosauria	Squamata	Viperidae	Agkistrodon	Agkistrodon contortrix	Agkistrodon contortrix contortrix	Peptidase S1 family	231	N/A	N/A	Venom	Glycoprotein	Disulfide bond:6; Glycosylation:3	N/A	N/A	N/A	N/A	N/A	venom_tissue	terrestrial	terrestrial
P81176	242054	Chordata	Lepidosauria	Squamata	Viperidae	Gloydius	Gloydius blomhoffii	Gloydius blomhoffii	Peptidase S1 family	238	N/A	N/A	Venom	Glycoprotein	Disulfide bond:6; Glycosylation:2	N/A	N/A	N/A	N/A	N/A	venom_tissue	terrestrial	terrestrial
Q9YGJ2	8714	Chordata	Lepidosauria	Squamata	Viperidae	Gloydius	Gloydius halys	Gloydius halys	Peptidase S1 family	260	N/A	N/A	Venom gland	Glycoprotein; Zymogen	Disulfide bond:6; Glycosylation:1	N/A	N/A	N/A	N/A	N/A	venom_tissue	terrestrial	terrestrial
P26324	8717	Chordata	Lepidosauria	Squamata	Viperidae	Calloselasma	Calloselasma rhodostoma	Calloselasma rhodostoma	Peptidase S1 family	234	N/A	N/A	Venom	Glycoprotein	Disulfide bond:6; Glycosylation:5	N/A	N/A	N/A	N/A	N/A	venom_tissue	terrestrial	terrestrial
P81824	8724	Chordata	Lepidosauria	Squamata	Viperidae	Bothrops	Bothrops jararaca	Bothrops jararaca	Peptidase S1 family	232	N/A	N/A	Venom	Glycoprotein	Disulfide bond:6; Glycosylation:2	N/A	N/A	N/A	N/A	N/A	venom_tissue	terrestrial	terrestrial
O13059	8767	Chordata	Lepidosauria	Squamata	Viperidae	Craspedocephalus	Craspedocephalus gramineus	Craspedocephalus gramineus	Peptidase S1 family	258	N/A	N/A	Venom gland	Glycoprotein; Zymogen	Disulfide bond:6; Glycosylation:1	N/A	N/A	N/A	N/A	N/A	venom_tissue	terrestrial	terrestrial
Q9DF68	135726	Chordata	Lepidosauria	Squamata	Viperidae	Protobothrops	Protobothrops jerdonii	Protobothrops jerdonii	Peptidase S1 family	260	N/A	N/A	Venom gland	Glycoprotein; Zymogen	Disulfide bond:6; Glycosylation:3	N/A	N/A	N/A	N/A	N/A	venom_tissue	terrestrial	terrestrial
Q91507	103944	Chordata	Lepidosauria	Squamata	Viperidae	Protobothrops	Protobothrops mucrosquamatus	Protobothrops mucrosquamatus	Peptidase S1 family	257	N/A	N/A	Venom gland	Zymogen	Disulfide bond:6	N/A	N/A	N/A	N/A	N/A	venom_tissue	terrestrial	terrestrial
P20005	8769	Chordata	Lepidosauria	Squamata	Viperidae	Ovophis	Ovophis okinavensis	Ovophis okinavensis	Peptidase S1 family	20	fragment	N/A	Venom	N/A	N/A	N/A	N/A	N/A	N/A	N/A	venom_tissue	terrestrial	terrestrial
Q91516	39682	Chordata	Lepidosauria	Squamata	Viperidae	Trimeresurus	Trimeresurus stejnegeri	Trimeresurus stejnegeri	Peptidase S1 family	258	N/A	N/A	Venom gland	Glycoprotein; Zymogen	Disulfide bond:6; Glycosylation:1	N/A	N/A	N/A	N/A	N/A	venom_tissue	terrestrial	terrestrial
Q9PT41	8709	Chordata	Lepidosauria	Squamata	Viperidae	Macrovipera	Macrovipera lebetinus	Macrovipera lebetinus	Peptidase S1 family	259	N/A	N/A	Venom gland	Glycoprotein; Zymogen	Disulfide bond:6; Glycosylation:1	N/A	N/A	N/A	N/A	N/A	venom_tissue	terrestrial	terrestrial
Q9I8X1	36307	Chordata	Lepidosauria	Squamata	Viperidae	Deinagkistrodon	Deinagkistrodon acutus	Deinagkistrodon acutus	Peptidase S1 family	258	N/A	N/A	Venom gland	Glycoprotein; Zymogen	Disulfide bond:6; Glycosylation:1	N/A	N/A	N/A	N/A	N/A	venom_tissue	terrestrial	terrestrial
Q9PSN3	8718	Chordata	Lepidosauria	Squamata	Viperidae	Agkistrodon	Agkistrodon bilineatus	Agkistrodon bilineatus	Peptidase S1 family	235	N/A	N/A	Venom	Glycoprotein	Disulfide bond:6; Glycosylation:6	N/A	N/A	N/A	N/A	N/A	venom_tissue	terrestrial	terrestrial
O42207	35671	Chordata	Lepidosauria	Squamata	Viperidae	Gloydius	Gloydius ussuriensis	Gloydius ussuriensis	Peptidase S1 family	258	N/A	N/A	Venom; Venom gland	Glycoprotein; Zymogen	Disulfide bond:6; Glycosylation:4	N/A	N/A	N/A	N/A	N/A	venom_tissue	terrestrial	terrestrial
P82981	8713	Chordata	Lepidosauria	Squamata	Viperidae	Agkistrodon	Agkistrodon contortrix	Agkistrodon contortrix contortrix	Peptidase S1 family	234	N/A	N/A	Venom	N/A	Disulfide bond:6	N/A	N/A	N/A	N/A	N/A	venom_tissue	terrestrial	terrestrial
Q9YGI6	8714	Chordata	Lepidosauria	Squamata	Viperidae	Gloydius	Gloydius halys	Gloydius halys	Peptidase S1 family	260	N/A	N/A	Venom gland	Glycoprotein; Zymogen	Disulfide bond:6; Glycosylation:1	N/A	N/A	N/A	N/A	N/A	venom_tissue	terrestrial	terrestrial
P47797	8717	Chordata	Lepidosauria	Squamata	Viperidae	Calloselasma	Calloselasma rhodostoma	Calloselasma rhodostoma	Peptidase S1 family	258	N/A	N/A	Venom	Glycoprotein; Zymogen	Disulfide bond:6; Glycosylation:3	N/A	N/A	N/A	N/A	N/A	venom_tissue	terrestrial	terrestrial
O13069	8724	Chordata	Lepidosauria	Squamata	Viperidae	Bothrops	Bothrops jararaca	Bothrops jararaca	Peptidase S1 family	257	N/A	N/A	Venom gland	Glycoprotein; Zymogen	Disulfide bond:6; Glycosylation:3	N/A	N/A	N/A	N/A	N/A	venom_tissue	terrestrial	terrestrial
O13057	88087	Chordata	Lepidosauria	Squamata	Viperidae	Protobothrops	Protobothrops flavoviridis	Protobothrops flavoviridis	Peptidase S1 family	260	N/A	N/A	Venom gland	Glycoprotein; Zymogen	Disulfide bond:6; Glycosylation:2	N/A	N/A	N/A	N/A	N/A	venom_tissue	terrestrial	terrestrial
Q9DF67	135726	Chordata	Lepidosauria	Squamata	Viperidae	Protobothrops	Protobothrops jerdonii	Protobothrops jerdonii	Peptidase S1 family	258	N/A	N/A	Venom gland	Glycoprotein; Zymogen	Disulfide bond:6; Glycosylation:3	N/A	N/A	N/A	N/A	N/A	venom_tissue	terrestrial	terrestrial
Q91508	103944	Chordata	Lepidosauria	Squamata	Viperidae	Protobothrops	Protobothrops mucrosquamatus	Protobothrops mucrosquamatus	Peptidase S1 family	257	N/A	N/A	Venom gland	Zymogen	Disulfide bond:6	N/A	N/A	N/A	N/A	N/A	venom_tissue	terrestrial	terrestrial
Q9PT40	8709	Chordata	Lepidosauria	Squamata	Viperidae	Macrovipera	Macrovipera lebetinus	Macrovipera lebetinus	Peptidase S1 family	260	N/A	N/A	Venom gland	Glycoprotein	Disulfide bond:6; Glycosylation:2	N/A	N/A	N/A	N/A	N/A	venom_tissue	terrestrial	terrestrial
Q9I8X0	36307	Chordata	Lepidosauria	Squamata	Viperidae	Deinagkistrodon	Deinagkistrodon acutus	Deinagkistrodon acutus	Peptidase S1 family	257	N/A	N/A	Venom gland	Zymogen	Disulfide bond:5	N/A	N/A	N/A	N/A	N/A	venom_tissue	terrestrial	terrestrial
P80899	8714	Chordata	Lepidosauria	Squamata	Viperidae	Gloydius	Gloydius halys	Gloydius halys	Peptidase S1 family	15	fragment	N/A	Venom	N/A	N/A	N/A	N/A	N/A	N/A	N/A	venom_tissue	terrestrial	terrestrial
Q9PTU8	8724	Chordata	Lepidosauria	Squamata	Viperidae	Bothrops	Bothrops jararaca	Bothrops jararaca	Peptidase S1 family	258	N/A	N/A	Venom gland	Glycoprotein; Zymogen	Glycosylation:8; Disulfide bond:6	N/A	N/A	N/A	N/A	N/A	venom_tissue	terrestrial	terrestrial
O13058	88087	Chordata	Lepidosauria	Squamata	Viperidae	Protobothrops	Protobothrops flavoviridis	Protobothrops flavoviridis	Peptidase S1 family	257	N/A	N/A	Venom gland	Glycoprotein; Zymogen	Disulfide bond:6; Glycosylation:5	N/A	N/A	N/A	N/A	N/A	venom_tissue	terrestrial	terrestrial
O13063	8767	Chordata	Lepidosauria	Squamata	Viperidae	Craspedocephalus	Craspedocephalus gramineus	Craspedocephalus gramineus	Peptidase S1 family	258	N/A	N/A	Venom gland	Glycoprotein; Zymogen	Disulfide bond:6; Glycosylation:6	N/A	N/A	N/A	N/A	N/A	venom_tissue	terrestrial	terrestrial
Q9DF66	135726	Chordata	Lepidosauria	Squamata	Viperidae	Protobothrops	Protobothrops jerdonii	Protobothrops jerdonii	Peptidase S1 family	258	N/A	N/A	Venom gland	Glycoprotein; Zymogen	Disulfide bond:6; Glycosylation:2	N/A	N/A	N/A	N/A	N/A	venom_tissue	terrestrial	terrestrial
Q91509	103944	Chordata	Lepidosauria	Squamata	Viperidae	Protobothrops	Protobothrops mucrosquamatus	Protobothrops mucrosquamatus	Peptidase S1 family	257	N/A	N/A	Venom gland	Zymogen	Disulfide bond:6	N/A	N/A	N/A	N/A	N/A	venom_tissue	terrestrial	terrestrial
Q9I8W9	36307	Chordata	Lepidosauria	Squamata	Viperidae	Deinagkistrodon	Deinagkistrodon acutus	Deinagkistrodon acutus	Peptidase S1 family	260	N/A	N/A	Venom gland	Glycoprotein; Zymogen	Disulfide bond:6; Glycosylation:4	N/A	N/A	N/A	N/A	N/A	venom_tissue	terrestrial	terrestrial
Q91510	103944	Chordata	Lepidosauria	Squamata	Viperidae	Protobothrops	Protobothrops mucrosquamatus	Protobothrops mucrosquamatus	Peptidase S1 family	257	N/A	N/A	Venom gland	Zymogen	Disulfide bond:6	N/A	N/A	N/A	N/A	N/A	venom_tissue	terrestrial	terrestrial
Q91511	103944	Chordata	Lepidosauria	Squamata	Viperidae	Protobothrops	Protobothrops mucrosquamatus	Protobothrops mucrosquamatus	Peptidase S1 family	257	N/A	N/A	Venom gland	Glycoprotein; Zymogen	Disulfide bond:6; Glycosylation:1	N/A	N/A	N/A	N/A	N/A	venom_tissue	terrestrial	terrestrial
Q9DG83	103944	Chordata	Lepidosauria	Squamata	Viperidae	Protobothrops	Protobothrops mucrosquamatus	Protobothrops mucrosquamatus	Peptidase S1 family	260	N/A	N/A	Venom gland	Glycoprotein; Zymogen	Disulfide bond:6; Glycosylation:4	N/A	N/A	N/A	N/A	N/A	venom_tissue	terrestrial	terrestrial
Q9DG84	103944	Chordata	Lepidosauria	Squamata	Viperidae	Protobothrops	Protobothrops mucrosquamatus	Protobothrops mucrosquamatus	Peptidase S1 family	257	N/A	N/A	Venom gland	Glycoprotein; Zymogen	Disulfide bond:6; Glycosylation:1	N/A	N/A	N/A	N/A	N/A	venom_tissue	terrestrial	terrestrial
P04971	8725	Chordata	Lepidosauria	Squamata	Viperidae	Bothrops	Bothrops atrox	Bothrops atrox	Peptidase S1 family	255	N/A	N/A	Venom gland	Glycoprotein; Zymogen	Disulfide bond:6; Glycosylation:2	N/A	N/A	N/A	N/A	N/A	venom_tissue	terrestrial	terrestrial
P81661	8724	Chordata	Lepidosauria	Squamata	Viperidae	Bothrops	Bothrops jararaca	Bothrops jararaca	Peptidase S1 family	232	N/A	N/A	Venom	Glycoprotein	Disulfide bond:6; Glycosylation:3	N/A	N/A	N/A	N/A	N/A	venom_tissue	terrestrial	terrestrial
P81038	8697	Chordata	Lepidosauria	Squamata	Viperidae	Cerastes	Cerastes cerastes	Cerastes cerastes	Peptidase S1 family	98	N/A	N/A	Venom	Glycoprotein	Glycosylation:1	N/A	N/A	N/A	N/A	N/A	venom_tissue	terrestrial	terrestrial
P18692	8698	Chordata	Lepidosauria	Squamata	Viperidae	Cerastes	Cerastes vipera	Cerastes vipera	Peptidase S1 family	35	fragment	N/A	Venom	N/A	N/A	N/A	N/A	N/A	N/A	N/A	venom_tissue	terrestrial	terrestrial
P18964	8708	Chordata	Lepidosauria	Squamata	Viperidae	Daboia	Daboia siamensis	Daboia siamensis	Peptidase S1 family	236	N/A	N/A	Venom	Glycoprotein	Disulfide bond:6; Glycosylation:1	N/A	N/A	N/A	N/A	N/A	venom_tissue	terrestrial	terrestrial
P33589	8753	Chordata	Lepidosauria	Squamata	Viperidae	Lachesis	Lachesis muta	Lachesis muta muta	Peptidase S1 family	228	N/A	N/A	Venom	Glycoprotein	Disulfide bond:6; Glycosylation:4	N/A	N/A	N/A	N/A	N/A	venom_tissue	terrestrial	terrestrial
O13060	8767	Chordata	Lepidosauria	Squamata	Viperidae	Craspedocephalus	Craspedocephalus gramineus	Craspedocephalus gramineus	Peptidase S1 family	260	N/A	N/A	Venom gland	Glycoprotein; Zymogen	Disulfide bond:6; Glycosylation:3	N/A	N/A	N/A	N/A	N/A	venom_tissue	terrestrial	terrestrial
P84036	8753	Chordata	Lepidosauria	Squamata	Viperidae	Lachesis	Lachesis muta	Lachesis muta muta	Peptidase S1 family	216	N/A	N/A	Venom; Venom gland	Glycoprotein	Disulfide bond:6	N/A	N/A	N/A	N/A	N/A	venom_tissue	terrestrial	terrestrial
O13061	8767	Chordata	Lepidosauria	Squamata	Viperidae	Craspedocephalus	Craspedocephalus gramineus	Craspedocephalus gramineus	Peptidase S1 family	260	N/A	N/A	Venom gland	Glycoprotein; Zymogen	Disulfide bond:6; Glycosylation:4	N/A	N/A	N/A	N/A	N/A	venom_tissue	terrestrial	terrestrial
O13062	8767	Chordata	Lepidosauria	Squamata	Viperidae	Craspedocephalus	Craspedocephalus gramineus	Craspedocephalus gramineus	Peptidase S1 family	257	N/A	N/A	Venom gland	Glycoprotein; Zymogen	Disulfide bond:6; Glycosylation:3	N/A	N/A	N/A	N/A	N/A	venom_tissue	terrestrial	terrestrial
P18965	8708	Chordata	Lepidosauria	Squamata	Viperidae	Daboia	Daboia siamensis	Daboia siamensis	Peptidase S1 family	236	N/A	N/A	Venom	Glycoprotein	Disulfide bond:6; Glycosylation:1	N/A	N/A	N/A	N/A	N/A	venom_tissue	terrestrial	terrestrial
P60980	29015	Arthropoda	Arachnida	Araneae	Theraphosidae	Grammostola	Grammostola rosea	Grammostola rosea	Huwentoxin-1 family	34	N/A	N/A	Venom	N/A	N/A	N/A	N/A	N/A	N/A	N/A	both	terrestrial	terrestrial
Q98993	51996	Chordata	Actinopteri	Perciformes	Synanceiidae	Synanceia	Synanceia verrucosa	Synanceia verrucosa	SNTX/VTX toxin family	695	N/A	N/A	Venom; Venom gland	Glycoprotein	N/A	N/A	N/A	N/A	N/A	N/A	both	marine	marine
P24335	8770	Chordata	Lepidosauria	Squamata	Viperidae	Tropidolaemus	Tropidolaemus wagleri	Tropidolaemus wagleri	Waglerin family	22	N/A	LD(50) is 0.369 mg/kg by intraperitoneal injection.	Venom	N/A	Disulfide bond:1	N/A	N/A	N/A	N/A	N/A	both	terrestrial	terrestrial
P58930	8770	Chordata	Lepidosauria	Squamata	Viperidae	Tropidolaemus	Tropidolaemus wagleri	Tropidolaemus wagleri	Waglerin family	22	N/A	LD(50) is 0.583 mg/kg by intraperitoneal injection.	Venom	N/A	Disulfide bond:1	N/A	N/A	N/A	N/A	N/A	both	terrestrial	terrestrial
P60590	29015	Arthropoda	Arachnida	Araneae	Theraphosidae	Grammostola	Grammostola rosea	Grammostola rosea	Spider potassium channel inhibitory toxin family	36	N/A	N/A	N/A	N/A	Disulfide bond:3	N/A	N/A	N/A	N/A	N/A	both	terrestrial	terrestrial

## Sheet: ToxProt_v201501
Entry	Organism (ID)	Phylum	Class	Order	Family	Genus	Species	Species w/ subspecies	Protein families	Length	Fragment	Toxic dose	Source tissues	PTM Keywords	PTM Summary	Gene Ontology (GO)	Gene Ontology (molecular function)	Gene Ontology (biological process)	Gene Ontology (cellular component)	Protein existence	ToxProt definition	Habitat	Habitat_Detailed
P25668	35670	Chordata	Lepidosauria	Squamata	Elapidae	Naja	Naja naja	Naja naja	Snake three-finger toxin family	71	N/A	LD(50) is 0.15 mg/kg by subcutaneous injection.	Venom	Disulfide bond	Disulfide bond:5	GO:0035821 (modification of morphology or physiology of other organism); GO:0035792 (other organism postsynaptic membrane)	N/A	GO:0035821 (modification of morphology or physiology of other organism)	GO:0035792 (other organism postsynaptic membrane)	1: Evidence at protein level	both	terrestrial	terrestrial
Q53B53	8665	Chordata	Lepidosauria	Squamata	Elapidae	Ophiophagus	Ophiophagus hannah	Ophiophagus hannah	Snake three-finger toxin family	90	fragment	LD(50) is >300 ug/kg by intraperitoneal injection into mice.	Venom; Venom gland	Disulfide bond	Disulfide bond:5	GO:0035821 (modification of morphology or physiology of other organism); GO:0035792 (other organism postsynaptic membrane)	N/A	GO:0035821 (modification of morphology or physiology of other organism)	GO:0035792 (other organism postsynaptic membrane)	1: Evidence at protein level	both	terrestrial	terrestrial
Q7T2I3	8630	Chordata	Lepidosauria	Squamata	Elapidae	Laticauda	Laticauda laticaudata	Laticauda laticaudata	Snake three-finger toxin family	87	fragment	N/A	Liver	Disulfide bond	Disulfide bond:5	GO:0035821 (modification of morphology or physiology of other organism); GO:0035792 (other organism postsynaptic membrane)	N/A	GO:0035821 (modification of morphology or physiology of other organism)	GO:0035792 (other organism postsynaptic membrane)	3: Inferred from homology	both	marine	marine
P83490	201391	Chordata	Lepidosauria	Squamata	Colubridae	Coelognathus	Coelognathus radiatus	Coelognathus radiatus	Snake three-finger toxin family	77	N/A	N/A	Venom	Disulfide bond; Pyrrolidone carboxylic acid	Disulfide bond:5; Pyrrolidone carboxylic acid:1	GO:0035821 (modification of morphology or physiology of other organism); GO:0035792 (other organism postsynaptic membrane)	N/A	GO:0035821 (modification of morphology or physiology of other organism)	GO:0035792 (other organism postsynaptic membrane)	1: Evidence at protein level	both	terrestrial	terrestrial
A2CKF7	8613	Chordata	Lepidosauria	Squamata	Elapidae	Bungarus	Bungarus fasciatus	Bungarus fasciatus	Snake three-finger toxin family	86	N/A	N/A	Venom; Venom gland	Disulfide bond	Disulfide bond:5	GO:0035821 (modification of morphology or physiology of other organism); GO:0035792 (other organism postsynaptic membrane)	N/A	GO:0035821 (modification of morphology or physiology of other organism)	GO:0035792 (other organism postsynaptic membrane)	1: Evidence at protein level	both	terrestrial	terrestrial
P86095	129470	Chordata	Lepidosauria	Squamata	Elapidae	Micrurus	Micrurus surinamensis	Micrurus surinamensis	Snake three-finger toxin family	59	N/A	N/A	Venom	Disulfide bond	Disulfide bond:4	GO:0035821 (modification of morphology or physiology of other organism); GO:2000272 (negative regulation of receptor activity); GO:0009405 (pathogenesis); GO:0005576 (extracellular region); GO:0035792 (other organism postsynaptic membrane); GO:0030550 (acetylcholine receptor inhibitor activity)	GO:0030550 (acetylcholine receptor inhibitor activity)	GO:0035821 (modification of morphology or physiology of other organism); GO:2000272 (negative regulation of receptor activity); GO:0009405 (pathogenesis)	GO:0005576 (extracellular region); GO:0035792 (other organism postsynaptic membrane)	1: Evidence at protein level	both	terrestrial	terrestrial
P0CB06	8667	Chordata	Lepidosauria	Squamata	Elapidae	Oxyuranus	Oxyuranus scutellatus	Oxyuranus scutellatus scutellatus	Snake three-finger toxin family	62	N/A	LD(50) is 63 ug/kg by intraperitoneal injection into mice.	Venom	Disulfide bond	Disulfide bond:4	GO:0035821 (modification of morphology or physiology of other organism); GO:0035792 (other organism postsynaptic membrane)	N/A	GO:0035821 (modification of morphology or physiology of other organism)	GO:0035792 (other organism postsynaptic membrane)	1: Evidence at protein level	both	terrestrial	terrestrial
Q9YGJ5	33626	Chordata	Lepidosauria	Squamata	Elapidae	Naja	Naja sputatrix	Naja sputatrix	Snake three-finger toxin family	83	N/A	N/A	Liver; Venom gland	Disulfide bond	Disulfide bond:4	GO:0035821 (modification of morphology or physiology of other organism); GO:0035792 (other organism postsynaptic membrane)	N/A	GO:0035821 (modification of morphology or physiology of other organism)	GO:0035792 (other organism postsynaptic membrane)	3: Inferred from homology	both	terrestrial	terrestrial
P59072	8673	Chordata	Lepidosauria	Squamata	Elapidae	Pseudonaja	Pseudonaja textilis	Pseudonaja textilis	Snake three-finger toxin family	11	fragment	LD(50) is 0.84 mg/kg by intravenous injection.	Venom	N/A	N/A	GO:0035792 (other organism postsynaptic membrane)	N/A	N/A	GO:0035792 (other organism postsynaptic membrane)	1: Evidence at protein level	both	terrestrial	terrestrial
Q9DGH9	8649	Chordata	Lepidosauria	Squamata	Elapidae	Naja	Naja kaouthia	Naja kaouthia	Snake three-finger toxin family	81	N/A	N/A	Venom gland	Disulfide bond	Disulfide bond:4	GO:0019835 (cytolysis); GO:0035821 (modification of morphology or physiology of other organism); GO:0005576 (extracellular region)	N/A	GO:0019835 (cytolysis); GO:0035821 (modification of morphology or physiology of other organism)	GO:0005576 (extracellular region)	3: Inferred from homology	both	terrestrial	terrestrial
Q9PS34	8657	Chordata	Lepidosauria	Squamata	Elapidae	Naja	Naja oxiana	Naja oxiana	Snake three-finger toxin family	60	N/A	N/A	Venom	Disulfide bond	Disulfide bond:4	GO:0019835 (cytolysis); GO:0035821 (modification of morphology or physiology of other organism); GO:0005576 (extracellular region)	N/A	GO:0019835 (cytolysis); GO:0035821 (modification of morphology or physiology of other organism)	GO:0005576 (extracellular region)	1: Evidence at protein level	both	terrestrial	terrestrial
P24776	8626	Chordata	Lepidosauria	Squamata	Elapidae	Hemachatus	Hemachatus haemachatus	Hemachatus haemachatus	Snake three-finger toxin family	61	N/A	LD(50) is 3.8 mg/kg by intravenous injection into mice.	Venom	Disulfide bond	Disulfide bond:4	GO:0044179 (hemolysis in other organism); GO:0005576 (extracellular region)	N/A	GO:0044179 (hemolysis in other organism)	GO:0005576 (extracellular region)	1: Evidence at protein level	both	terrestrial	terrestrial
P01410	8618	Chordata	Lepidosauria	Squamata	Elapidae	Dendroaspis	Dendroaspis angusticeps	Dendroaspis angusticeps	Snake three-finger toxin family	62	N/A	N/A	Venom	Disulfide bond	N/A	GO:0035821 (modification of morphology or physiology of other organism); GO:0005576 (extracellular region)	N/A	GO:0035821 (modification of morphology or physiology of other organism)	GO:0005576 (extracellular region)	1: Evidence at protein level	both	terrestrial	terrestrial
P18329	8618	Chordata	Lepidosauria	Squamata	Elapidae	Dendroaspis	Dendroaspis angusticeps	Dendroaspis angusticeps	Snake three-finger toxin family	80	N/A	LD(50) is 40 +/- 3 mg/kg by intravenous injection into mice.	Venom; Venom gland	Disulfide bond	Disulfide bond:4	GO:0035821 (modification of morphology or physiology of other organism); GO:0005576 (extracellular region)	N/A	GO:0035821 (modification of morphology or physiology of other organism)	GO:0005576 (extracellular region)	1: Evidence at protein level	both	terrestrial	terrestrial
P01413	8619	Chordata	Lepidosauria	Squamata	Elapidae	Dendroaspis	Dendroaspis jamesoni	Dendroaspis jamesoni kaimosae	Snake three-finger toxin family	61	N/A	N/A	Venom	Disulfide bond	Disulfide bond:4	GO:0005576 (extracellular region)	N/A	N/A	GO:0005576 (extracellular region)	1: Evidence at protein level	both	terrestrial	terrestrial
A7X6I4	186611	Chordata	Lepidosauria	Squamata	Colubridae	Thrasops	Thrasops jacksonii	Thrasops jacksonii	Snake three-finger toxin family	86	N/A	N/A	Venom gland	Disulfide bond	Disulfide bond:3	GO:0005576 (extracellular region)	N/A	N/A	GO:0005576 (extracellular region)	3: Inferred from homology	both	terrestrial	terrestrial
C0JAR2	571525	Arthropoda	Arachnida	Araneae	Sicariidae	Loxosceles	Loxosceles hirsuta	Loxosceles hirsuta	Arthropod phospholipase D family	273	fragment	N/A	Venom gland	Disulfide bond; Zymogen	Disulfide bond:2	GO:0044179 (hemolysis in other organism); GO:0006629 (lipid metabolic process); GO:0005576 (extracellular region); GO:0046872 (metal ion binding); GO:0070290 (N-acylphosphatidylethanolamine-specific phospholipase D activity); GO:0004630 (phospholipase D activity)	GO:0046872 (metal ion binding); GO:0070290 (N-acylphosphatidylethanolamine-specific phospholipase D activity); GO:0004630 (phospholipase D activity)	GO:0044179 (hemolysis in other organism); GO:0006629 (lipid metabolic process)	GO:0005576 (extracellular region)	2: Evidence at transcript level	both	terrestrial	terrestrial
C0JAX1	424440	Arthropoda	Arachnida	Araneae	Sicariidae	Loxosceles	Loxosceles deserta	Loxosceles deserta	Arthropod phospholipase D family	273	fragment	N/A	Venom gland	Disulfide bond; Glycoprotein	Disulfide bond:2; Glycosylation:1	GO:0044179 (hemolysis in other organism); GO:0006629 (lipid metabolic process); GO:0005576 (extracellular region); GO:0046872 (metal ion binding); GO:0070290 (N-acylphosphatidylethanolamine-specific phospholipase D activity); GO:0004630 (phospholipase D activity)	GO:0046872 (metal ion binding); GO:0070290 (N-acylphosphatidylethanolamine-specific phospholipase D activity); GO:0004630 (phospholipase D activity)	GO:0044179 (hemolysis in other organism); GO:0006629 (lipid metabolic process)	GO:0005576 (extracellular region)	2: Evidence at transcript level	both	terrestrial	terrestrial
C0JAX2	424440	Arthropoda	Arachnida	Araneae	Sicariidae	Loxosceles	Loxosceles deserta	Loxosceles deserta	Arthropod phospholipase D family	273	fragment	N/A	Venom gland	Disulfide bond	Disulfide bond:2	GO:0044179 (hemolysis in other organism); GO:0006629 (lipid metabolic process); GO:0005576 (extracellular region); GO:0046872 (metal ion binding); GO:0070290 (N-acylphosphatidylethanolamine-specific phospholipase D activity); GO:0004630 (phospholipase D activity)	GO:0046872 (metal ion binding); GO:0070290 (N-acylphosphatidylethanolamine-specific phospholipase D activity); GO:0004630 (phospholipase D activity)	GO:0044179 (hemolysis in other organism); GO:0006629 (lipid metabolic process)	GO:0005576 (extracellular region)	2: Evidence at transcript level	both	terrestrial	terrestrial
C0JB20	571517	Arthropoda	Arachnida	Araneae	Sicariidae	Loxosceles	Loxosceles amazonica	Loxosceles amazonica	Arthropod phospholipase D family	275	fragment	N/A	Venom gland	Disulfide bond	Disulfide bond:2	GO:0044179 (hemolysis in other organism); GO:0006629 (lipid metabolic process); GO:0005576 (extracellular region); GO:0046872 (metal ion binding); GO:0070290 (N-acylphosphatidylethanolamine-specific phospholipase D activity); GO:0004630 (phospholipase D activity)	GO:0046872 (metal ion binding); GO:0070290 (N-acylphosphatidylethanolamine-specific phospholipase D activity); GO:0004630 (phospholipase D activity)	GO:0044179 (hemolysis in other organism); GO:0006629 (lipid metabolic process)	GO:0005576 (extracellular region)	2: Evidence at transcript level	both	terrestrial	terrestrial
C0JB30	196454	Arthropoda	Arachnida	Araneae	Sicariidae	Loxosceles	Loxosceles arizonica	Loxosceles arizonica	Arthropod phospholipase D family	273	fragment	N/A	Venom gland	Disulfide bond	Disulfide bond:2	GO:0044179 (hemolysis in other organism); GO:0006629 (lipid metabolic process); GO:0005576 (extracellular region); GO:0046872 (metal ion binding); GO:0070290 (N-acylphosphatidylethanolamine-specific phospholipase D activity); GO:0004630 (phospholipase D activity)	GO:0046872 (metal ion binding); GO:0070290 (N-acylphosphatidylethanolamine-specific phospholipase D activity); GO:0004630 (phospholipase D activity)	GO:0044179 (hemolysis in other organism); GO:0006629 (lipid metabolic process)	GO:0005576 (extracellular region)	2: Evidence at transcript level	both	terrestrial	terrestrial
Q3C255	6106	Cnidaria	Anthozoa	Actiniaria	Actiniidae	Actinia	Actinia equina	Actinia equina	N/A	83	N/A	N/A	N/A	Amidation; Cleavage on pair of basic residues; Disulfide bond	Amidation:1	GO:0005576 (extracellular region); GO:0042151 (nematocyst)	N/A	N/A	GO:0005576 (extracellular region); GO:0042151 (nematocyst)	2: Evidence at transcript level	kw_toxin	marine	marine
P81662	6123	Cnidaria	Anthozoa	Actiniaria	Stichodactylidae	Stichodactyla	Stichodactyla helianthus	Stichodactyla helianthus	Sea anemone actinoporin family	176	N/A	N/A	N/A	N/A	N/A	GO:0006812 (cation transport); GO:0052331 (hemolysis in other organism involved in symbiotic interaction); GO:0046931 (pore complex assembly); GO:0042151 (nematocyst); GO:0044218 (other organism cell membrane); GO:0046930 (pore complex); GO:0015267 (channel activity)	GO:0015267 (channel activity)	GO:0006812 (cation transport); GO:0052331 (hemolysis in other organism involved in symbiotic interaction); GO:0046931 (pore complex assembly)	GO:0042151 (nematocyst); GO:0044218 (other organism cell membrane); GO:0046930 (pore complex)	1: Evidence at protein level	kw_toxin	marine	marine
P61409	432528	Arthropoda	Arachnida	Araneae	Theraphosidae	Grammostola	Grammostola rosea	Grammostola rosea	Phrixotoxin family	81	N/A	N/A	Venom; Venom gland	Disulfide bond	Disulfide bond:3	GO:0005576 (extracellular region)	N/A	N/A	GO:0005576 (extracellular region)	1: Evidence at protein level	both	terrestrial	terrestrial
P0CH48	251420	Arthropoda	Chilopoda	Scolopendromorpha	Scolopendridae	Scolopendra	Scolopendra subspinipes	Scolopendra subspinipes	N/A	21	N/A	N/A	Venom	N/A	N/A	GO:0042742 (defense response to bacterium); GO:0050832 (defense response to fungus); GO:0044179 (hemolysis in other organism); GO:0005576 (extracellular region)	N/A	GO:0042742 (defense response to bacterium); GO:0050832 (defense response to fungus); GO:0044179 (hemolysis in other organism)	GO:0005576 (extracellular region)	1: Evidence at protein level	venom_tissue	terrestrial	terrestrial
P0DMJ0	118530	Arthropoda	Arachnida	Scorpiones	Scorpionidae	Heterometrus	Heterometrus spinifer	Heterometrus spinifer	N/A	74	N/A	N/A	N/A	Amidation; Cleavage on pair of basic residues	Amidation:1	GO:0019835 (cytolysis); GO:0042742 (defense response to bacterium); GO:0050832 (defense response to fungus); GO:0031640 (killing of cells of other organism); GO:0016020 (membrane); GO:0044218 (other organism cell membrane)	N/A	GO:0019835 (cytolysis); GO:0042742 (defense response to bacterium); GO:0050832 (defense response to fungus); GO:0031640 (killing of cells of other organism)	GO:0016020 (membrane); GO:0044218 (other organism cell membrane)	2: Evidence at transcript level	venom_tissue	terrestrial	terrestrial
C0JB49	571532	Arthropoda	Arachnida	Araneae	Sicariidae	Loxosceles	Loxosceles spinulosa	Loxosceles spinulosa	Arthropod phospholipase D family	273	fragment	N/A	Venom gland	Disulfide bond	Disulfide bond:1	GO:0006629 (lipid metabolic process); GO:0005576 (extracellular region); GO:0046872 (metal ion binding); GO:0070290 (N-acylphosphatidylethanolamine-specific phospholipase D activity); GO:0004630 (phospholipase D activity)	GO:0046872 (metal ion binding); GO:0070290 (N-acylphosphatidylethanolamine-specific phospholipase D activity); GO:0004630 (phospholipase D activity)	GO:0006629 (lipid metabolic process)	GO:0005576 (extracellular region)	2: Evidence at transcript level	both	terrestrial	terrestrial
C0JB73	575956	Arthropoda	Arachnida	Araneae	Sicariidae	Sicarius	Sicarius cf. damarensis GJB-2008	Sicarius cf. damarensis GJB-2008	Arthropod phospholipase D family	274	fragment	N/A	Venom gland	Disulfide bond	Disulfide bond:2	GO:0006629 (lipid metabolic process); GO:0005576 (extracellular region); GO:0046872 (metal ion binding); GO:0070290 (N-acylphosphatidylethanolamine-specific phospholipase D activity); GO:0004630 (phospholipase D activity)	GO:0046872 (metal ion binding); GO:0070290 (N-acylphosphatidylethanolamine-specific phospholipase D activity); GO:0004630 (phospholipase D activity)	GO:0006629 (lipid metabolic process)	GO:0005576 (extracellular region)	2: Evidence at transcript level	both	terrestrial	terrestrial
C0JB90	575956	Arthropoda	Arachnida	Araneae	Sicariidae	Sicarius	Sicarius cf. damarensis GJB-2008	Sicarius cf. damarensis GJB-2008	Arthropod phospholipase D family	274	fragment	N/A	Venom gland	Disulfide bond	Disulfide bond:2	GO:0006629 (lipid metabolic process); GO:0005576 (extracellular region); GO:0046872 (metal ion binding); GO:0070290 (N-acylphosphatidylethanolamine-specific phospholipase D activity); GO:0004630 (phospholipase D activity)	GO:0046872 (metal ion binding); GO:0070290 (N-acylphosphatidylethanolamine-specific phospholipase D activity); GO:0004630 (phospholipase D activity)	GO:0006629 (lipid metabolic process)	GO:0005576 (extracellular region)	2: Evidence at transcript level	both	terrestrial	terrestrial
Q6LEM5	8724	Chordata	Lepidosauria	Squamata	Viperidae	Bothrops	Bothrops jararaca	Bothrops jararaca	Bradykinin-potentiating peptide family	256	N/A	N/A	Venom; Venom gland	Cleavage on pair of basic residues; Disulfide bond; Pyrrolidone carboxylic acid	Pyrrolidone carboxylic acid:10; Disulfide bond:1	GO:0006469 (negative regulation of protein kinase activity); GO:0008217 (regulation of blood pressure); GO:0050880 (regulation of blood vessel size); GO:0042311 (vasodilation); GO:0005829 (cytosol); GO:0005576 (extracellular region); GO:0008191 (metalloendopeptidase inhibitor activity); GO:0060422 (peptidyl-dipeptidase inhibitor activity)	GO:0008191 (metalloendopeptidase inhibitor activity); GO:0060422 (peptidyl-dipeptidase inhibitor activity)	GO:0006469 (negative regulation of protein kinase activity); GO:0008217 (regulation of blood pressure); GO:0050880 (regulation of blood vessel size); GO:0042311 (vasodilation)	GO:0005829 (cytosol); GO:0005576 (extracellular region)	1: Evidence at protein level	both	terrestrial	terrestrial
P07493	28643	Arthropoda	Insecta	Hymenoptera	Apidae	Bombus	Bombus pensylvanicus	Bombus pensylvanicus	MCD family	17	N/A	N/A	Venom	Amidation	Amidation:1	GO:0043303 (mast cell degranulation); GO:0009405 (pathogenesis); GO:0005576 (extracellular region); GO:0042629 (mast cell granule)	N/A	GO:0043303 (mast cell degranulation); GO:0009405 (pathogenesis)	GO:0005576 (extracellular region); GO:0042629 (mast cell granule)	1: Evidence at protein level	venom_tissue	terrestrial	terrestrial
Q9TWD3	6868	Arthropoda	Arachnida	Scorpiones	Buthidae	Buthus	Buthus occitanus	Buthus occitanus	Scorpion BPP family	21	N/A	N/A	Venom	N/A	N/A	GO:0008217 (regulation of blood pressure); GO:0005576 (extracellular region); GO:0008191 (metalloendopeptidase inhibitor activity)	GO:0008191 (metalloendopeptidase inhibitor activity)	GO:0008217 (regulation of blood pressure)	GO:0005576 (extracellular region)	1: Evidence at protein level	venom_tissue	terrestrial	terrestrial
P0C7R8	44710	Chordata	Lepidosauria	Squamata	Viperidae	Bothrops	Bothrops erythromelas	Bothrops erythromelas	Bradykinin-potentiating peptide family	13	N/A	N/A	Venom	Pyrrolidone carboxylic acid	Pyrrolidone carboxylic acid:1	GO:0008217 (regulation of blood pressure); GO:0005576 (extracellular region); GO:0008191 (metalloendopeptidase inhibitor activity)	GO:0008191 (metalloendopeptidase inhibitor activity)	GO:0008217 (regulation of blood pressure)	GO:0005576 (extracellular region)	1: Evidence at protein level	both	terrestrial	terrestrial
P85168	8724	Chordata	Lepidosauria	Squamata	Viperidae	Bothrops	Bothrops jararaca	Bothrops jararaca	Bradykinin-potentiating peptide family	12	N/A	N/A	Venom	Pyrrolidone carboxylic acid	Pyrrolidone carboxylic acid:1	GO:0008217 (regulation of blood pressure); GO:0005576 (extracellular region); GO:0008191 (metalloendopeptidase inhibitor activity)	GO:0008191 (metalloendopeptidase inhibitor activity)	GO:0008217 (regulation of blood pressure)	GO:0005576 (extracellular region)	1: Evidence at protein level	both	terrestrial	terrestrial
P86812	364768	Chordata	Amphibia	Anura	Leptodactylidae	Physalaemus	Physalaemus signifer	Physalaemus signifer	Bradykinin-related peptide family	9	N/A	N/A	Skin secretion	N/A	N/A	GO:0006952 (defense response); GO:0042311 (vasodilation); GO:0005576 (extracellular region)	N/A	GO:0006952 (defense response); GO:0042311 (vasodilation)	GO:0005576 (extracellular region)	1: Evidence at protein level	kw_toxin	terrestrial	terrestrial
P0C2K9	58216	Arthropoda	Arachnida	Araneae	Sicariidae	Loxosceles	Loxosceles gaucho	Loxosceles gaucho	Arthropod phospholipase D family	9	fragment	N/A	Venom	Disulfide bond	N/A	GO:0005576 (extracellular region); GO:0046872 (metal ion binding); GO:0070290 (N-acylphosphatidylethanolamine-specific phospholipase D activity); GO:0004630 (phospholipase D activity)	GO:0046872 (metal ion binding); GO:0070290 (N-acylphosphatidylethanolamine-specific phospholipase D activity); GO:0004630 (phospholipase D activity)	N/A	GO:0005576 (extracellular region)	1: Evidence at protein level	both	terrestrial	terrestrial
P0C844	439592	Mollusca	Gastropoda	Neogastropoda	Turridae	Gemmula	Gemmula speciosa	Gemmula speciosa	Pg turripeptide superfamily	35	N/A	N/A	Venom	Disulfide bond; Gamma-carboxyglutamic acid; Hydroxylation	Disulfide bond:3; Gamma-carboxyglutamic acid:2; Hydroxylation:2	GO:0005576 (extracellular region)	N/A	N/A	GO:0005576 (extracellular region)	1: Evidence at protein level	both	marine	marine
P85010	101314	Mollusca	Gastropoda	Neogastropoda	Conidae	Conus	Conus regius	Conus regius	Conotoxin A superfamily	12	N/A	N/A	Venom	Amidation; Disulfide bond	Disulfide bond:2; Amidation:1	GO:0035792 (other organism postsynaptic membrane)	N/A	N/A	GO:0035792 (other organism postsynaptic membrane)	1: Evidence at protein level	both	marine	marine
P0CY81	89438	Mollusca	Gastropoda	Neogastropoda	Conidae	Conus	Conus bullatus	Conus bullatus	Conotoxin A superfamily	59	fragment	N/A	Venom duct	Disulfide bond	N/A	GO:0009405 (pathogenesis); GO:0005576 (extracellular region); GO:0030550 (acetylcholine receptor inhibitor activity)	GO:0030550 (acetylcholine receptor inhibitor activity)	GO:0009405 (pathogenesis)	GO:0005576 (extracellular region)	2: Evidence at transcript level	both	marine	marine
Q3SB15	8667	Chordata	Lepidosauria	Squamata	Elapidae	Oxyuranus	Oxyuranus scutellatus	Oxyuranus scutellatus scutellatus	Calmodulin family	156	N/A	N/A	Venom gland	N/A	N/A	GO:0005737 (cytoplasm); GO:0005509 (calcium ion binding)	GO:0005509 (calcium ion binding)	N/A	GO:0005737 (cytoplasm)	2: Evidence at transcript level	venom_tissue	terrestrial	terrestrial
B6S2X2	8665	Chordata	Lepidosauria	Squamata	Elapidae	Ophiophagus	Ophiophagus hannah	Ophiophagus hannah	Cathelicidin family	191	N/A	N/A	Venom gland	Cleavage on pair of basic residues; Disulfide bond	Disulfide bond:2	GO:0042742 (defense response to bacterium); GO:0050832 (defense response to fungus); GO:0045087 (innate immune response); GO:0031640 (killing of cells of other organism); GO:0016020 (membrane); GO:0044218 (other organism cell membrane); GO:0004869 (cysteine-type endopeptidase inhibitor activity)	GO:0004869 (cysteine-type endopeptidase inhibitor activity)	GO:0042742 (defense response to bacterium); GO:0050832 (defense response to fungus); GO:0045087 (innate immune response); GO:0031640 (killing of cells of other organism)	GO:0016020 (membrane); GO:0044218 (other organism cell membrane)	2: Evidence at transcript level	venom_tissue	terrestrial	terrestrial
P58804	61198	Mollusca	Gastropoda	Neogastropoda	Conidae	Conus	Conus radiatus	Conus radiatus	N/A	33	N/A	N/A	Venom	Bromination; Disulfide bond; Gamma-carboxyglutamic acid; Hydroxylation	Gamma-carboxyglutamic acid:4; Disulfide bond:3; Hydroxylation:2; Bromination:1	GO:0005576 (extracellular region)	N/A	N/A	GO:0005576 (extracellular region)	1: Evidence at protein level	both	marine	marine
P0C253	88764	Mollusca	Gastropoda	Neogastropoda	Conidae	Conus	Conus episcopatus	Conus episcopatus	Conotoxin I1 superfamily	72	N/A	N/A	Venom duct	Cleavage on pair of basic residues; Disulfide bond	Disulfide bond:4	GO:0005576 (extracellular region)	N/A	N/A	GO:0005576 (extracellular region)	2: Evidence at transcript level	both	marine	marine
Q7Z0A4	61198	Mollusca	Gastropoda	Neogastropoda	Conidae	Conus	Conus radiatus	Conus radiatus	Conotoxin I1 superfamily	45	fragment	N/A	Venom duct	D-amino acid; Disulfide bond	Disulfide bond:4; D-amino acid:1	GO:0009405 (pathogenesis); GO:0005576 (extracellular region)	N/A	GO:0009405 (pathogenesis)	GO:0005576 (extracellular region)	2: Evidence at transcript level	both	marine	marine
D2DGD7	93154	Mollusca	Gastropoda	Neogastropoda	Conidae	Conus	Conus pulicarius	Conus pulicarius	Conotoxin I3 superfamily	81	N/A	N/A	N/A	Cleavage on pair of basic residues; Disulfide bond	Disulfide bond:4	GO:0009405 (pathogenesis); GO:0005576 (extracellular region); GO:0008200 (ion channel inhibitor activity)	GO:0008200 (ion channel inhibitor activity)	GO:0009405 (pathogenesis)	GO:0005576 (extracellular region)	2: Evidence at transcript level	both	marine	marine
P84707	1520082	Mollusca	Gastropoda	Neogastropoda	Conidae	Conus	Conus anabathrum	Conus anabathrum floridanus	Conotoxin L superfamily	27	N/A	N/A	Venom	Disulfide bond	Disulfide bond:2	GO:0005576 (extracellular region)	N/A	N/A	GO:0005576 (extracellular region)	1: Evidence at protein level	both	marine	marine
Q9BPI1	37335	Mollusca	Gastropoda	Neogastropoda	Conidae	Conus	Conus pennaceus	Conus pennaceus	Conotoxin M superfamily	68	N/A	N/A	Venom duct	Amidation; Disulfide bond	Disulfide bond:3; Amidation:1	GO:0009405 (pathogenesis); GO:0005576 (extracellular region); GO:0008200 (ion channel inhibitor activity)	GO:0008200 (ion channel inhibitor activity)	GO:0009405 (pathogenesis)	GO:0005576 (extracellular region)	2: Evidence at transcript level	both	marine	marine
P0CH15	505247	Mollusca	Gastropoda	Neogastropoda	Conidae	Conus	Conus parius	Conus parius	Conotoxin M superfamily	15	N/A	N/A	Venom; Venom duct	Disulfide bond	Disulfide bond:3	GO:0005576 (extracellular region)	N/A	N/A	GO:0005576 (extracellular region)	1: Evidence at protein level	both	marine	marine
[truncated: 6,258 more rows]

## Sheet: ToxProt_v202501
Entry	Organism (ID)	Phylum	Class	Order	Family	Genus	Species	Species w/ subspecies	Protein families	Length	Fragment	Toxic dose	Source tissues	PTM Keywords	PTM Summary	Gene Ontology (GO)	Gene Ontology (molecular function)	Gene Ontology (biological process)	Gene Ontology (cellular component)	Protein existence	ToxProt definition	Habitat	Habitat_Detailed
[truncated: 8,055 more rows]

[truncated: 9 more sheets: Fig1_VenomicsGrowth, Table 1_Summary, Fig2_Taxonomy, Fig3_ProtFamAbund, Fig4_ProtFamHab, TaxoHabitat, Fig5_Length, Fig6_PTM, FigS4_GoTerms]
